# Supplementary material for: Integrated Metabolomics-DNA Methylation Analysis Reveals Significant Long-Term Tissue-Dependent Directional Alterations in Aminoacyl-tRNA Biosynthesis in the Left Ventricle of the Heart and Hippocampus Following Proton Irradiation
Source: Front Mol Biosci. 2019 Sep 10;6:77. doi: 10.3389/fmolb.2019.00077 (PMC6746933; doi:10.3389/fmolb.2019.00077)
Supplement: Supplementary file 1 [file Table_1.xlsx]

## Sheet: Hippocampus_Supp Table 1
Supplementary Table 1. Metabolites identified in hippocampal samples along with associated database information and raw data for each sample.
Metabolite	Found mass	Ret. Time	Formula	Molecular weight	Theoretical Mass	KEGG	CAS	CHEBI	HMDB_ID	METLIN_ID	Ion Mode	33 hip	35 hip	38 hip	40 hip	34 hip	36 hip	37 hip	39 hip	41 hip
ADENOSINE 3',5'-DIPHOSPHATE	426.356	5.6	C10H15N5O10P2	427.029	428.037	C00054	75431-54-8		HMDB0000061		positive	22016	17662	42497	35360	26422	27978	49251	28839	50766
CARNITINE	162.112	6.23	C7H15NO3	161.105	162.113	C00318	6645-46-1		HMDB0000062	34532	positive	528237	293	149229	140122	114742	144568	182481	147763	181612
L-CYS-GLY	179.048	5.5	C5H10N2O3S	178.041	179.048		19246-18-5		HMDB0000078	3305	positive	4198	4029	12041	5336	5968	11490	12747	10842	13761
SN-GLYCEROL-3-PHOSPHOCHOLINE	258.109	6.09	C8H21NO6P	258.11	259.118	C00670	64681-08-9		HMDB0000086		positive	135380	158861	264547	244042	182246	178426	287076	272518	282611
Alanine	90.0542	5.02	C3H7NO2	89.0477	90.0555	C01401	338-69-2	15570	HMDB0000161_x000D_		positive	1536	610	627	633	552	510	707	670	774
INOSINE 5'-MONOPHOSPHATE	347.041	6.05	C10H13N4O8P	348.047	347.039	C00130	352195-40-5		HMDB0000175		negative	1025300	241770	209101	417335	194639	260635	280946	258261	191346
ACETYLCARNITINE	205.097	13.54	C9H17NO4	203.116	204.123		5080-50-2		HMDB0000201	956	positive	26496	6044	13977	10819	11679	20774	17373	12914	13460
OLEIC ACID	281.248	27.27	C18H34O2	282.256	281.248	-	-	-	HMDB0000207	-	negative	55895	19840	15467	26032	23768	26596	25375	24900	25965
PANTOTHENIC ACID	218.139	15.04	C9H17NO5	219.111	218.103		137-08-6		HMDB0000210	241	positive	32011	10125	16687	18287	13615	20368	25650	15562	21743
PALMITIC ACID	255.231	27.03	C16H32O2	256.24	255.232		-	-	HMDB0000220	-	negative	24733	9970	7146	11761	10106	11993	12647	14919	14036
PALMITOYL-L-CARNITINE	400.34	25.71	C23H45NO4	399.335	400.342		2364-67-2		HMDB0000222	961	positive	31913	36062	65678	69829	41957	42790	69383	52661	73984
PHOSPHOENOL PYRUVATE	166.975	5.11	C3H5O6P	167.982	166.975	C00074	5541-93-5		HMDB0000263		negative	2099	1495	2229	3414	3946	1138	2827	2445	2763
5-OXO-L-PROLINE	130.049	5.15	C5H7NO3	129.043	130.05		98-79-3		HMDB0000267	3251	positive	389472	322301	379431	395220	300955	620288	430206	425769	438523
XANTHINE	151.027	11.9	C5H4N4O2	152.033	151.026	C00385	69-89-6	17712	HMDB0000292	82	negative	325115	159580	145909	105783	193357	101877	149503	188350	192511
URIDINE 5'-DIPHOSPHOGALACTOSE	565.046	4.51	C15H24N2O17P2	566.055	565.047	C00052	137868-52-1		HMDB0000302		negative	7798	12945	11252	12707	15121	8707	12195	13245	13591
2-METHYLBUTYROYL CARNITINE	246.169	19.79	C12H23NO4	245.163	246.17			73026	HMDB0000378	5367	positive	10756	6858	11549	5477	14590	15028	11881	12921	17392
1-METHYL-HISTIDINE	170.091	5.49	C7H11N3O2	169.085	170.092		368-16-1		HMDB0000479	3293	positive	4087	1300	2761	2836	1696	2153	2989	2423	3154
PC(16:0/16:0)	734.567	29.31	C40H80NO8P	733.562	734.569				HMDB0000564	39306	positive	27555	536490	167653	222276	206391	136486	208144	124116	136565
ISOBUTYRYL CARNITINE	232.154	18.46	C11H21NO4	231.1471	232.154		25518-49-4		HMDB0000736	34492	positive	38840	11859	24171	23081	17759	26519	29195	21292	28239
SEBACIC ACID	201.114	23.86	C10H18O4	202.12	201.113		111-20-6		HMDB0000792		negative	8258	8375	9425	8141	7439	11049	7867	8818	9431
C18:0-ACYLCARNITINE	428.375	26	C25H49NO4	427.366	428.373				HMDB0000848	46553	positive	5449	5037	7253	7788	4908	5074	6766	6621	7954
L-TRYPTOPHAN	203.223	16.65	C11H12N2O2	204.09	203.082	C00806	153-94-6	16296	HMDB0000929	65364	positive	36350	42991	25830	56768	25421	36490	33544	39170	27671
ARACHIDONIC ACID	303.235	27.39	C20H32O2	304.24	303.233		506-32-1		HMDB0001043	193	negative	713131	452150	319413	591033	567248	572823	582875	592455	656816
ADENOSINE 5'-DIPHOSPHORIBOSE	560.077	5.54	C15H23N5O14P2	559.072	560.079	C00301	68414-18-6		HMDB0001178		positive	63484	35539	96092	114799	49243	96768	107371	93617	100054
GUANOSINE-DIPHOSPHATE	442.019	5.43	C10H15N5O11P2	443.024	442.017		43139-22-6		HMDB0001201	43385	negative	15302	24575	13838	69116	21718	24472	22840	24110	22484
FLAVIN ADENINE DINUCLEOTIDE (FAD)	784.153	20.01	C27H33N9O15P2	785.157	786.165	C00016	84366-81-4		HMDB0001248		negative	169348	39054	34593	47269	37014	31659	30586	35391	44244
SPERMINE	204.123	3.48	C10H26N4	202.216	203.224	C00750	306-67-2		HMDB0001256		positive	683765	139866	261893	336092	253170	308855	342170	285164	387324
SM(d18:1/18:0)	731.604	28.87	C41H83N2O6P	730.599	731.606				HMDB0001348	53979	positive	10540	235701	72618	100180	89267	57709	91331	40735	60612
NIACINAMIDE	123.055	14.06	C6H6N2O	122.048	123.055		98-92-0		HMDB0001406	1497	positive	1197313	412163	565876	817303	552866	742435	800633	845962	824074
CYTIDINE 5'-DIPHOSPHOCHOLINE	489.113	6.07	C14H26N4O11P2	489.115	490.122	C00307	33818-15-4		HMDB0001413	3581	positive	11009	5198	8966	8176	8228	11193	10893	10976	11849
PHOSPHOCREATINE	212.043	5.6	C4H10N3O5P	211.036	212.044	C02305	19333-65-4		HMDB0001511		positive	1615	1643	3345	8125	1554	2509	3265	2444	3880
D-RIBOSE 5-PHOSPHATE	229.012	5.03	C5H11O8P	230.019	229.011	C00117	18265-46-8		HMDB0001548		negative	14283	12165	11298	11606	13426	5887	10567	10768	12027
PYRIDOXAMINE-5'-PHOSPHATE	249.061	5.22	C8H13N2O5P	248.0562	249.064		529-96-4		HMDB0001555	236	positive	5400	2868	3857	9425	2477	3945	4102	3830	4030
PHOSPHOCHOLINE	184.072	6.07	C5H14NO4P	183.066	184.074	C00588	72556-74-2		HMDB0001565		positive	261427	219855	328840	394042	270443	355802	369701	339866	328172
RETINOATE	301.14	27.32	C20H28O2	300.209	301.217	-	-	-	HMDB0001852	-	positive	181872	148442	147086	158309	170989	164062	157501	157196	154538
3-METHYLHISTAMINE	126.102	4.98	C6H11N3	125.095	126.103	C15526	36475-47-5		HMDB0001861		positive	2259	336	674	367	424	909	722	650	739
PETROSELINIC ACID	283.264	26.49	C18H34O2	282.256	283.264	no Kegg	-		HMDB0002080		positive	33393	30353	28904	32466	33022	32810	31266	31227	31636
OLEOYL ETHANOOLAMIDE	326.305	26.97	C20H39NO2	325.298	326.305		111-58-0		HMDB0002088	24103	positive	5897	4581	6965	5886	4901	5933	7111	6145	7084
OXIDIZED GLUTATHIONE	611.146	6.17	C20H32N6O12S2	612.152	613.159		27025-41-8		HMDB0003337	45	negative	42677	21081	17437	33711	24549	15337	16148	16900	19940
ADENINE	136.061	10.78	C5H5N5	135.054	136.062	C00147	73-24-5	16708	HMDB00034	85	positive	102186	26824	60115	57378	51208	59256	84407	68824	65260
BETAINE	118.085	7.97	C5H11NO2	117.079	118.087	C00719	107-43-7	17750	HMDB00043	287	positive	104708	2721	38334	61631	73712	63280	75831	57318	64131
ASCORBIC ACID	175.026	6.06	C6H8O6	176.032	175.024	C00072	50-81-7	29073	HMDB00044	249	negative	171090	434277	414462	300775	492867	364543	434109	442012	496250
ADENOSINE 5'-MONOPHOSPHATE	348.069	6.09	C10H14N5O7P	347.063	348.071	C00020	4578-31-8		HMDB00045	72164	positive	177803	113201	160601	506132	221715	216615	146332	179685	152192
ADENOSINE	268.104	13.25	C10H13N5O4	267.097	268.105	C00212	58-61-7	16335	HMDB00050	86	positive	1103712	719972	879257	1571313	1166682	968138	1032986	979158	1872203
4-HYDROXY-L-PROLINE	132.064	5.25	C5H9NO3	131.058	132.065		2584-71-6		HMDB0006055	64947	positive	3249	922	1958	1405	1051	940	2333	1771	1587
12-HETE	319.228	26.7	C20H32O3	320.235	319.228		82337-46-0		HMDB0006111	45653	negative	213170	59896	94322	45912	116430	49316	72986	69032	102467
C18:1-ACYLCARNITINE	426.024	25.92	C25H47NO4	425.351	426.358				HMDB0006351	58401	negative	69985	22538	17331	41316	23067	17487	20700	18792	22888
CREATINE	132.076	6.08	C4H9N3O2	131.069	132.077	C00300	57-00-1	16919	HMDB00064	7	positive	1954886	1298022	1722244	1759165	1537905	1793222	1895397	1890155	2056809
PC(16:0/18:1)	760.581	29.54	C42H82NO8P	759.578	760.585				HMDB0007971	39325	positive	24549	516223	179674	221583	147107	117785	193677	126701	146506
PC(16:0/18:2)	758.571	29.54	C42H80NO8P	757.562	758.569				HMDB0007973	39327	positive	8860	32164	11441	15152	9632	6972	11475	8024	9383
PC(16:0/18:3)	756.549	29.34	C42H78NO8P	755.547	756.554				HMDB0007974	59612	positive	5768	157385	40331	59423	50940	33355	53259	30741	31230
PC(18:0/18:1)	788.614	29.68	C44H86NO8P	787.609	788.616				HMDB0008037	59549	positive	4126	114935	44569	51224	43370	29201	54695	29183	37397
PC(18:0/20:4)	810.602	29.86	C46H84NO8P	809.593	810.601				HMDB0008048	59877	positive	6436	109240	43047	51531	30815	26772	46155	25507	35083
CYTIDINE	242.081	6.08	C9H13N3O5	243.086	242.078	C00475	65-46-3	17562	HMDB00089	3376	negative	27630	49609	52818	49544	59516	44824	37915	57717	57925
PE(16:0/18:1)	702.541	28.2	C39H76NO7P	701.536	702.543				HMDB0008926	62232	positive	29701	75726	43862	47105	41266	41431	51341	40769	44779
PE (16:0/22:6)	764.521	28.3	C43H74NO8P	763.515	764.522				HMDB0008946	40494	positive	22370	82363	37286	48457	25410	23398	36255	25076	31240
PE(18:0/18:2)	728.556	28.25	C41H78NO7P	727.552	728.559				HMDB0008994	62181	positive	2359	52565	23712	31407	14637	11940	28987	12393	22041
PE(18:2/22:6)	788.525	28.45	C45H74NO8P	787.515	788.523				HMDB0009111	61076	positive	6231	9212	6704	6241	3715	3357	5492	3779	5040
CITRATE	191.021	6.3	C6H8O7	192.027	191.019	C00158	77-92-9	30769	HMDB00094	124	negative	27404	46218	31691	50249	42048	38704	37910	39683	42371
5'-CMP	323.028	5.4	C9H14N3O8P	323.052	324.06	C00055	63-37-6	17361	HMDB00095	5143	negative	51837	79322	64486	107848	81368	66322	90446	82745	77729
SM(d18:1/16:0)	703.573	28.62	C39H79N2O6P	702.568	703.575		6254-89-3		HMDB0010169	41586	positive	6776	22147	8053	7302	5608	4532	7619	3807	5715
12-HEPE	317.212	26.6	C20H30O3	318.219	317.212		109430-12-8		HMDB0010202	36343	negative	26823	1636	2187	1893	3071	1902	1876	3542	2908
HODE	295.227	26.43	C18H32O3	296.235	295.228		10075-11-3		HMDB0010223	45660	negative	17863	3844	3161	3888	4097	4637	3438	4809	4471
LysoPC(16:1)	494.323	26.88	C24H48NO7P	493.317	494.324				HMDB0010383	61693	positive	49874	12592	21557	21825	17192	22870	23993	24193	27004
LysoPC(18:0)	524.37	27.46	C26H54NO7P	523.364	524.371				HMDB0010384	61694	positive	877173	162154	218409	266826	185860	195128	219647	230384	225628
LysoPC(18:1)	522.354	27.32	C26H52NO7P	521.348	522.355				HMDB0010385	61695	positive	746863	265772	490620	517727	424655	531989	585524	530324	608660
LysoPC(18:2)	520.338	27.25	C26H50NO7P	519.332	520.34				HMDB0010386	61696	positive	372296	21299	33134	32729	30175	32969	38729	33794	35997
LysoPC(22:6)	568.337	27.74	C30H50NO7P	567.332	568.34				HMDB0010404	61713	positive	2541620	61451	110457	112913	107689	117606	128862	121240	132503
3-HYDROXY-TETRADECANOIC ACID	243.199	26	C14H28O3	244.204	243.197		3422-31-9		HMDB0010731	35541	negative	5031	2241	2215	2705	2698	3607	2494	2722	3108
LysoPE(18:0)	482.325	26.66	C23H48NO7P	481.317	482.324				HMDB0011130	61992	positive	189157	45536	52198	61387	57756	61295	59317	72207	56454
PE(18:0/22:6)	792.551	28.43	C45H78NO8P	791.547	792.554				HMDB0011394	40493	positive	21505	164985	87358	99919	68821	67105	102348	57386	71777
LysoPE(20:4)	502.291	26.65	C25H44NO7P	501.286	502.293				HMDB0011487	62302	positive	155614	62216	96162	107565	103868	123666	124856	136752	135199
LysoPE(22:4)	530.323	26.95	C27H48NO7P	529.317	530.324				HMDB0011493	62281	positive	23426	16782	21397	27640	31067	24173	27667	27629	28438
LysoPE(18:2)	478.291	26.46	C23H44NO7P	477.286	478.293				HMDB0011507	62292	positive	31104	2401	3787	3492	4312	4999	4625	4619	5419
LysoPE(22:6)	526.288	26.83	C27H44NO7P	525.285	526.293				HMDB0011526	62310	positive	1165078	195794	279941	344650	327971	340478	351272	358408	376285
GLUTATHIONE	308.089	6.32	C10H17N3O6S	307.084	308.092	C00051	70-18-8	16856	HMDB00125	44	positive	592318	246016	604516	762042	524117	627756	731034	687469	717913
GUANOSINE	282.086	11.22	C10H13N5O5	283.092	282.084	C00387	118-00-3	16750	HMDB00133	87	negative	11949	18323	17937	13904	23802	9130	14795	13833	19893
GLUTAMIC ACID (-H2O)	148.061	5.13	C5H9NO4	147.053	148.061	C00302	56-86-0	16015	HMDB00148	19	positive	326373	321365	369971	375658	321965	452910	435567	429526	422446
MALATE	133.016	6.01	C4H6O5	134.022	133.014	C00711	97-67-6	30797	HMDB00156		negative	154680	92234	91021	90456	107868	66583	87073	99086	100657
HYPOXANTHINE	137.044	6.11	C5H4N4O	136.039	137.046	C00262	68-94-0	17368	HMDB00157	83	positive	61888	11334	19432	47242	16822	19663	14816	18391	12998
TYROSINE	180.068	7.32	C9H11NO3	181.074	182.082	C01536	60-18-4	17895	HMDB00158	34	negative	28077	13866	12146	12874	20026	13304	23247	11103	13971
L-PHENYLALANINE	164.073	13.41	C9H11NO2	165.079	166.087	C02057	63-91-2	17295	HMDB00159	28	negative	51240	39693	33151	40574	43259	28435	60401	28814	28652
PROLINE	116.07	6.08	C5H9NO2	115.063	116.071	C16435	147-85-3	17203	HMDB00162	29	positive	10304	2960	6013	6512	5410	9250	7346	7354	7366
THREONINE	120.065	5.13	C4H9NO3	119.058	120.066	C00188	72-19-5	16857	HMDB00167	32	positive	3048	2033	2135	2392	1848	1615	2931	2450	2454
ISOLEUCINE	132.101	8.47	C6H13NO2	131.095	132.102	C16434	73-32-5	17191	HMDB00172	23	positive	40524	4943	20271	41371	30312	22286	22192	22251	42998
MALEIC ACID	115.004	6.04	C4H4O4	116.011	115.003	C01384	110-16-7	18300	HMDB00176	4189	negative	22094	22129	20500	18859	24604	17184	21519	22010	23497
HISTIDINE	156.076	4.87	C6H9N3O2	155.069	156.077	C00768	C6H9N3O2	15971	HMDB00177	21	positive	6266	4541	6382	5278	4466	5178	7417	6097	7816
LYSINE	147.111	4.52	C6H14N2O2	146.106	147.113	C16440	56-87-1	18019	HMDB00182	25	positive	1961	1374	1154	638	699	1402	1615	1293	1243
D-LACTIC ACID	89.0263	6.88	C3H6O3	90.0317	89.0239	C01432	79-33-4	422	HMDB00190		negative	318281	182611	215966	324655	298076	203384	268664	202290	225178
ASPARTATE	132.03	4.97	C4H7NO4	133.038	132.03	C16433	56-84-8	17053	HMDB00191	15	negative	25220	40609	38003	33231	47873	25594	39770	39193	44359
INOSINE	269.087	11.68	C10H12N4O5	268.081	269.089	C00294	58-63-9	17596	HMDB00195	84	positive	154579	36043	139985	99038	81008	150561	170847	108646	150810
N-ACETYLNEURAMINATE	310.113	5.47	C11H19NO9	309.106	308.098	C00270	131-48-6	17012	HMDB00230	24101	positive	5914	3329	7605	6811	6114	7776	8814	8143	9165
TAURINE	126.022	5.01	C2H7NO3S	125.015	124.007	C00245	107-35-7	15891	HMDB00251	31	positive	91854	61289	45587	35711	37223	38449	53913	51371	53764
URIDINE-5-MONOPHOSPHATE	322.046	5.53	C9H13N2O9P	324.036	323.028	C00105	58-97-9	16695	HMDB00288	3453	negative	30061	46004	37623	47472	49067	27460	45048	41355	44851
URATE	167.021	6.75	C5H4N4O3	168.028	167.021	C00366	69-93-2	17775	HMDB00289	88	negative	7715	1190	1395	1407	1992	1012	1784	1642	1654
L-AMINOCYCLOPROPANE-1-CARBOXYLATE	102.054	5.16	C4H7NO2	101.048	102.055	C01234	22059-21-8	18053	HMDB0036458	6029	positive	19822	19032	21591	22548	18839	24945	25256	25262	24870
ALLANTOIN	157.038	5.67	C4H6N4O3	158.044	157.036	C01551	97-59-6	15676	HMDB00462	89	negative	3652	941	981	948	1317	680	577	1139	987
ARGININE	175.118	4.88	C6H14N4O2	174.112	175.119	C00062	74-79-3	16467	HMDB00517	5502	positive	14693	6452	10180	10572	7707	8694	13449	8765	11353
CREATININE	114.065	6.04	C4H7N3O	113.059	114.067	C00791	60-27-5	16737	HMDB00562	8	positive	24384	6986	20730	19694	18907	22525	25854	24386	23273
CYSTEINE	122.025	5.32	C3H7NO2S	121.02	122.028	C00736	52-90-4	17561	HMDB00574	63299	positive	2140	1838	3364	1519	2179	3750	3974	3417	3638
GLUCONIC ACID	195.05	5.15	C6H12O7	196.058	195.05	C00257	526-95-4	33198	HMDB00625	345	negative	4147	4116	3910	3747	4431	3264	3633	3802	3934
PROPANOYL CARNITINE	220.117	16.01	C10H19NO4	217.131	218.1387				HMDB0062514	85176	positive	35121	17946	28560	34699	25784	61828	51514	36107	48038
2-HYDROXY STEARIC ACID	299.26	26.47	C18H36O3	300.266	299.259		629-22-1		HMDB0062549	35432	negative	373785	245606	237797	335326	290332	361973	332027	323440	315691
N-METHYL-L-GLUTAMATE	162.075	5.48	C6H11NO4	161.069	162.077	C01046	35989-16-3	16440	HMDB0062660	44791	positive	2411	1373	2610	3637	2323	1917	5495	3957	4468
CYTOSINE	112.05	6.05	C4H5N3O	111.043	112.051	C00380	71-30-7	16040	HMDB00630	283	positive	3654	2345	2311	2279	1823	2498	4025	3001	2968
GLUTAMINE	147.075	5.15	C5H10N2O3	146.069	147.077	C00303	56-85-9	18050	HMDB00641	18	positive	207487	151603	188578	191685	134701	354444	204251	205210	222438
METHIONINE	150.057	7.46	C5H11NO2S	149.051	150.059	C01733	63-68-3	16643	HMDB00696	26	positive	27642	9268	32587	26723	22493	19752	19708	29154	22237
N-ACETYL-L-ALANINE	130.052	7.58	C5H9NO3	131.058	130.05	no Kegg	97-69-8	40992	HMDB00766	5733	negative	32980	34565	27256	34523	45932	26189	36103	28615	33176
N-ACETYLASPARTATE	174.041	7.61	C6H9NO5	175.048	174.04	C01042	997-55-7	21547	HMDB00812	5776	negative	982106	1128740	870918	1024677	1404075	738614	1133297	825923	951955
CITRULLINE	176.101	5.37	C6H13N3O3	175.096	176.103	C00327	372-75-8	16349	HMDB00904	16	positive	10281	1192	1732	1382	1553	1888	1904	2272	1787
S-ADENOSYLHOMOCYSTEINE	383.116	12.37	C14H20N6O5S	384.122	383.114	C00021	979-92-0	16680	HMDB00939	296	negative	14329	8951	7017	7190	10049	5044	9301	7729	10285
FRUCTOSE 1,6-BIPHOSPHATE	338.988	4.31	C6H14O12P2	339.996	338.988	C00354	488-69-7	16905	HMDB01058	147	negative	34614	87596	70666	198351	113714	35884	88015	66400	115476
SPERMIDINE	146.165	3.75	C7H19N3	145.158	146.166	C00315	124-20-9	16610	HMDB01257	254	positive	85379	85107	133845	276111	72244	101438	113661	94993	135965
GUANOSINE 5'-MONOPHOSPHATE	364.065	6.06	C10H14N5O8P	363.058	364.066	C00144	5550-12-9		HMDB01397		positive	32388	40027	48665	130478	39650	51217	46687	51825	49164
3-AMINOISOBUTANOATE	104.07	5.27	C4H9NO2	103.063	104.071	C05145	144-90-1		HMDB03911	480	positive	30855	28371	46921	41840	35812	41224	49104	47350	49909
16-HYDROXYHEXADECANOIC ACID	271.229	26.12	C10H20O3			C02774	1679-53-4	17409	HMDB06294		negative	58327	48945	49124	51215	54632	55340	55076	51355	53291
PE(18:0/18:1)	744.55	28.23	C41H80NO8P	745.562	746.569				N/A	40698	positive	2474	56046	16350	23313	10313	8318	19473	9137	12981
N-STEAROYL TAURINE	390.27	26.47	C20H41NO4S	391.276	390.268		63155-80-6		N/A	44909	negative	5184	1818	1071	1581	1579	1350	821	1620	1638
N-ARACHIDONYL TAURINE	410.237	26.38	C22H37NO4S	411.244	410.237				N/A	44906	negative	5661	6493	3755	5008	5728	5479	5000	6049	6629
PALATINOSE	341.109	5.35	C12H22O11	342.116	341.108	C01742	NA	N/A	N/A	65642	negative	5818	3556	2725	2536	3264	2801	2967	4864	4158
BIS(2-ETHYLHEXYL)PHTHALATE	391.281	28.4	C24H38O4	390.277	391.285	C01829	51-48-9	18332	N/A	439	positive	16717	15216	16784	14282	17417	17590	15604	17207	15592
LysoPS(18:1)	522.286	26.42	C24H46NO9P	523.291	522.284				N/A	40829	negative	19775	33078	37477	29745	44287	27811	39187	40014	45428
5(S)-HETE LACTONE	303.231	26.72	C20H30O2	302.225	303.232		127708-42-3		N/A	45647	positive	106431	20080	61101	26453	30199	45532	70946	39927	59727
LysoPG(16:0)	483.274	26.07	C22H45O9P	484.28	483.273				N/A	40874	negative	125405	18329	17017	17071	20901	15408	17379	17611	18828
LysoPE(18:1)	478.294	26.55	C23H46NO7P	479.301	480.308				N/A	62291	negative	148160	91871	89091	80184	107341	91377	104309	157027	118499
LysoPC(16:0)	496.338	27.05	C24H50NO7P	495.332	496.34				N/A	61692	positive	2095426	785052	1150524	1315501	933158	1209877	1218240	1284796	1250848
10-HYDROXY CAPRIC ACID	187.135	24.58	C10H20O3	188.141	187.134				none	35414	negative	2340	893	482	443	831	602	599	635	562
