# Supplementary material for: Integrated Metabolomics-DNA Methylation Analysis Reveals Significant Long-Term Tissue-Dependent Directional Alterations in Aminoacyl-tRNA Biosynthesis in the Left Ventricle of the Heart and Hippocampus Following Proton Irradiation
Source: Front Mol Biosci. 2019 Sep 10;6:77. doi: 10.3389/fmolb.2019.00077 (PMC6746933; doi:10.3389/fmolb.2019.00077)
Supplement: Supplementary file 5 [file Data_Sheet_1.ZIP]

Archive with 3 entries (3 files):
- Proton_Analysis_Rerun_June2018.Rscript
- AnalysisConfigurationCRP.Rscript
- HiSeqUtilitiesVerCurrent.Rscript
