# Supplementary material for: Integrated Metabolomics-DNA Methylation Analysis Reveals Significant Long-Term Tissue-Dependent Directional Alterations in Aminoacyl-tRNA Biosynthesis in the Left Ventricle of the Heart and Hippocampus Following Proton Irradiation
Source: Front Mol Biosci. 2019 Sep 10;6:77. doi: 10.3389/fmolb.2019.00077 (PMC6746933; doi:10.3389/fmolb.2019.00077)
Supplement: Supplementary file 5 [file Data_Sheet_1.ZIP › Proton_Analysis_Rerun_June2018.Rscript]

#===============================================================================
#
# From: Soren Impey
# To: Carl Pelz 
# Thursday, June 07, 2018 3:30 PM
#
# Rerun with DESeq2: /media/raid5/analysis/hippocampal_methylation/Proton
#
#===============================================================================
# This is an "R" script.
# MyBinDir must be defined and stock scripts must be loaded.

source("~/AnalysisConfiguration.R")

# A way to avoid having R output in scientific notation.
SaveScipenOption = options("scipen")
SaveDigitsOption = options("digits")
options("scipen"=100, "digits"=SaveDigitsOption$digits) 
#options("scipen"=SaveScipenOption, "digits"=4) 

#===============================================================================
           
GenomeAnnotationName = "UCSC_RefSeq"
GenomeAnnotationFileBase = "UCSC_RefSeq"
GenomeSuffix = "_Sept_2016" # New option to control use/or not of NR genes (or annotation version).
 
#===============================================================================

# Note that samples are combined in this folder: 
# /media/raid5/analysis/hippocampal_methylation/CurrentSamples/

source(paste (BaseDir, "ScriptsMaster/hippocampal_methylation/CurrentRadiationSamplesReRun.R", sep=""))

#===============================================================================

# Set up directory for analysis output.
AnalysisPath = paste(DefaultAnalysisOutputPath, "hippocampal_methylation/", sep="")
suppressWarnings(dir.create(AnalysisPath))
AnalysisPath = paste(AnalysisPath, "ProtonReRunJune2018/", sep="")
suppressWarnings(dir.create(AnalysisPath))        
setwd(AnalysisPath)

#===============================================================================

DataList = c(Combined_Prot_DataList, Combined_Max2MegSet_Prot_hmcDIP_DataList) 

Samples = NULL
for (TheData in DataList)
{
  Samples = c(Samples, TheData[[6]])
}

#===============================================================================

ReportPath = paste(AnalysisPath, "Unbiased_hmcDIP/", sep="") 
suppressWarnings(dir.create(ReportPath))

ReportName = "ParameterMatrixReport_Prot_Unbiased"


Set1Name = "Prot_0Gy_hip_hmcDIP"
idx1 = grep("Prot_0Gy_hip._b._hmcDIP", Samples)
if (length(idx1) < 1)
{
    msg = paste("No samples found.", sep="")
    stop(msg)
}
Samples[idx1]
DataListA = DataList[c(idx1)]

Set2Name = "Prot_1Gy_hip_hmcDIP"
idx1 = grep("Prot_1Gy_hip._b._hmcDIP", Samples)
if (length(idx1) < 1)
{
    msg = paste("No samples found.", sep="")
    stop(msg)
}
Samples[idx1]
DataListB = DataList[c(idx1)]

DoGeneCentricCompareMatrix(DataListA, DataListB,
                           Set1Name, Set2Name,
                           ReportPath = ReportPath,
                           ReportName = ReportName,
                           CustomRegionsFile = CustomRegionsFile,
                           TheCustomRegion = TheCustomRegion,
                           IndexedGeneModel = IndexedGeneModel,
                           MethodList = c("DESeq2"), #Use DESeq2 package with default parameters in DoGeneCentricCompareMatrix script
                           UseVoomList = c(TRUE), #Call Voom with default parameters in DoGeneCentricCompareMatrix script
                           FdrMethodList = c("fdrtool"), #Use fdrtool package with default parameters in DoGeneCentricCompareMatrix script
                           MaxRedundantsList = c(-1), #no redundancy filter
                           FilterThresholdList = c(10), #require a difference of 10 for DESeq2 comaprisons
                           DESeq2_fitTypeList = c("local"), #DeSeq2 parameter
                           DESeq2_betaPriorList = c(TRUE), #DeSeq2 parameter
                           RemoveOverlapList = c(FALSE)) 


#===============================================================================
