# Supplementary material for: Integrated Metabolomics-DNA Methylation Analysis Reveals Significant Long-Term Tissue-Dependent Directional Alterations in Aminoacyl-tRNA Biosynthesis in the Left Ventricle of the Heart and Hippocampus Following Proton Irradiation
Source: Front Mol Biosci. 2019 Sep 10;6:77. doi: 10.3389/fmolb.2019.00077 (PMC6746933; doi:10.3389/fmolb.2019.00077)
Supplement: Supplementary file 5 [file Data_Sheet_1.ZIP › AnalysisConfigurationCRP.Rscript]

#===============================================================================
# 
# This is a configuration file to be used to facilitate migration of our data 
# analysis pipelines.  This file will be located in the user's home directory 
# so that R scripts can access it to get the configuration on the local system.  
# This should help with "packaging" our tools.  To start, this will be designed 
# to support running our analysis on our servers or on CRP's laptop.  
# 
#===============================================================================

### Impey Lab server configuration. ###
BaseDir <- "/media/raid2/CrpAnalysis/"
ThirdPartySoftwareDir <- "/media/raid2/"

GenomesPath <- "/media/raid1/genomes/"
DefaultSequenceDataPath <- "/media/raid1/sequences/"

DefaultFastaOutputPath <- "/media/raid2/fasta/"
DefaultBinaryOutputPath <- "/media/raid2/binary/"
DefaultAnalysisOutputPath <- "/media/raid5/analysis/"

#===============================================================================

# Path to my programs.
MyBinDir = paste(BaseDir, "MyBinDir/", sep="")

# Path to my stock R scripts.
MyRScriptsDir = paste(BaseDir, "RScripts/", sep="")

#FileTypeList = c("png", "svg", "pdf", "cairojpeg", "cairopdf")
FileTypeList = c("cairojpeg")

# Load stock R scripts.
source(paste(MyRScriptsDir, "HiSeqUtilitiesVerCurrent.R", sep=""))

#===============================================================================
