# Supplementary material for: Integrated Metabolomics-DNA Methylation Analysis Reveals Significant Long-Term Tissue-Dependent Directional Alterations in Aminoacyl-tRNA Biosynthesis in the Left Ventricle of the Heart and Hippocampus Following Proton Irradiation
Source: Front Mol Biosci. 2019 Sep 10;6:77. doi: 10.3389/fmolb.2019.00077 (PMC6746933; doi:10.3389/fmolb.2019.00077)
Supplement: Supplementary file 5 [file Data_Sheet_1.ZIP › HiSeqUtilitiesVerCurrent.Rscript]

#===============================================================================
#===============================================================================

# Version 6 - Added some clean up code to remove left over data that could get
#   used if the current analysis fails for some reason.
# 03-19-2012 - Added MaxRedundantsFlags to DoBigWig() function but did not  
#   change version.
# Version 7 - Changed   "de.com$table$p.value" to "de.com$table$PValue"
#   to match change in updated edgeR package.
# Version 8 - Soren added some optional parameters.
# Version 9 - Carl added some optional parameters.
# Version 10 - Carl added some checks so that subroutines will skip work when
#   output files already exist (use ReRun = TRUE to force it to run).
# Version 11 - Carl added flag to control sorting of file written by 
#   CompareSub().
# Version 12 - Working on DoIntersectionHistWithBackground().
#   Added DoEqualSets() function.
# Version 13 - Fixed DoBigWig() so that it passes min and max redundant counts
#   to Alignmentconverter when doing all tags (not just for peak tags).
# Version 14 - Added RevComp() and SingleBasePermutation() and merged changes 
#   Soren made to version 12.
# Version 15 - Added PeaksOverInput() function.
# Version 16 - Modified DualGeneModelProfile() and CombinedGeneModelProfiles()
#   so that they only call peaks if needed (to save time).
# Version 17 - Made range of gene profile plots configurable.
#   Note: Default GeneModelFile used in CombinedGeneModelProfiles() did not have
#   _NoNR added to it until now (9-17-12).
# Version 18 - Added PrintGeneAnnotationID parameter to LoadData().
# Version 19 - Added option to get GetRowOrder from heatmap functions.
#   Also added parameters to customize SigFCscaledHeatmap().
# Version 20 - Added CompareColumns(), PairwiseCompareAllWay(), and 
#   PairwiseNovelCompareAllWay() functions.
# Version 21 - Added HeatmapWithProfile() function.
# Version 22 - Bug fixes for HeatmapWithProfile() function.
# Version 23 - Added check for different versions of EdgeR in DoEdgeR().
#   (EdgeR changed some of it's variable names!)
# Version 24 - Added width, height, and pointsize to optional parameter list
#   for SigFCscaledHeatmap().
# Version 25 - Added GenerateGSEAfiles().
#   Add support for "portable" version.
#   Add support for writing file with profile data from HeatmapWithProfile().
#   Add support for RSEG.
# Version 26 - Added support for RPKM value.
# Version 27 - Added MinRowThreshold threshold to DoEdgeR().
#   Update to HeatmapWithProfile() to support passing EdgeR statistics and
#   to support using a background data set.
#   Also added ScaleByLength switch to scale profile counts based on length
#   of gene region were tags are counted.
#   Fixed bug introduced by adding absAvgFC, but not heading.
#   Added more HeatmapWithProfile() options. 
#   Added "LoadWholeSet" option to PairwiseCompareAllWay() to support 
#   Kensuke's TC data with "FilterThreshold" (there was a problem with the
#   filtering causing different length data sets for each time point). 
#   Fix for one significant gene case in PairwiseCompareAllWay() and to
#   PairwiseNovelCompareAllWay().
#   Added ability to pass a CM file as gene model for LoadData().
#   Updated GenerateGSEAfiles() to support more than two conditions.
#   Added an option for PairwiseCompareAllWay() that limits comparisons to 
#   matched pairs of samples (Treatment 1 vs Control 1, 
#   Treatment 2 vs Control 2, etc.  Not Treatment 1 vs Control 2.)
#   Added PublishedRnaSeqMethods().
# Version 28 - Fixed a serious bug in HeatmapWithProfile().  The for loop to
#   handle "WhereToCountList" was re-using a variable (X2) that was being sorted
#   each time through such that after the first time, the data was scrambled.
# Version 29 - Return SelectedIdx from the LoadData() function to capture the 
#   results from filtering.  This can then be used to match up the statistics
#   with other output from AlignmentConverter(), such as the output from 
#   "-V IndividualGeneScaledProfileOutputFile".
# Version 30 - Added both GetDeadzonesByChr() and RunRSEGbyChr() which both 
#   support crude multithreading.
# Version 31 - Added BinaryRsegPeakCompare() function.
# .
# .
# .
# Version 34 - When used with a "CustomRegionsFile", LoadData() was accessing 
#   column 9, of a file with only 6 columns.  I think the input changed, but
#   I'm not sure when.  I've updated it to use column 6 now and I could not
#   find any existing usage that would have a problem with this.
#   Found the problem.  It was in AlignmentConverterVer32-34.  I changed the
#   output from merged peaks to be a standard CM format.  The output should have
#   extra fields.  I am now changing this output back and adding an option
#   to output a plain CM format file.  This option is now used by LoadData() and
#   the older option with the extra data is working the way it used to.  So
#   this fix was mostly in AlignmentConverter version 35.   
# Version 35 - Fixed mis-spelled SelecedIdx in PeaksOverInput() subroutine.
# Version 36 - Added DESeq2 method to PublishedRnaSeqMethods().
#   Added UseFdrTool flag to Changed PublishedRnaSeqMethods(), PairwiseCompareAllWay(), and CompareColumns().
#   Added UseVoom flag to PublishedRnaSeqMethods().
# Version 37 - ?.
# Version 38 - Add optional "TargetAlignmentCount" parameter to DoEqualSets() function.
#   Changed default sorting of output from PublishedRnaSeqMethods() function.
#   Added DoInExonEqualSets() funciton.
#   Added DoRnaSeqMatrix() function.
#   Changed GeneScaledProfileHeatmap() so that it no longer clips data to 1 and log scales.  This was causing 
#   distortion for datasets with low tag counts.
# Version 39 - Add package NBPSeq to support nb.glm.test() to "Fit Negative Binomial Regression Model and Test for a Regression Coefficient".
#   This is being added as a new published method.
#   Disable DESeq2 outlier replacement since it seemed to cause problems for Betsy's data. 
#   Added option to plot color ramp with SigFCscaledHeatmap.
#   Removed over-ride of imageColors parameter left in SigHeatmap() function.
#   Updated many areas to support the unique annotation ID number.
#   Made change to DESeq2 to (sort of) support more than two conditions.
#   Changed GeneScaledProfileHeatmap() so that it names it's output files to reflect when background is being subtracted.
#   Fixed displayed value for scalePoint in GeneScaledProfileHeatmap() function.
#   Changed GlobalReport to CombinedReport in AutoCombineTechnicalReplicates() so that counts would not get overwritten by
#   by further analysis.  This was to fix AllCombinedReport.txt for Betsy's data.
#   Changed UseFdrTool flag to FdrMethod so that p.adjust, fdrtool, or qvalue methods can be used and others can be added.
# Version 40 - Added support for custom gene model file to DualGeneModelProfile() and GeneScaledProfileHeatmap().
#              Added support for LowessFval option to  DualGeneModelProfile() function.
# Version 41 - Fix for LoadData() due to an integer overflow in "sum(M)" for some dataset.  Changed to "sum(as.numeric(M))".
#   Added QuantileNorm(), a pure quantile normalization with option to select a reference dataset values.
#
# Switched default value for ColAvgTarget from 10,000,000 to NA.
#
# R libraries used:
# sessionInfo()
# packageVersion()
#
#  The following R packages have dependancies:
#  sudo apt-get update
#  sudo apt-get install libmysqlclient-dev r-base r-base-core r-base-dev r-cran-boot r-cran-cairodevice r-cran-class r-cran-cluster r-cran-codetools r-cran-dbi r-cran-foreign r-cran-kernsmooth r-cran-lattice r-cran-mass r-cran-matrix r-cran-mgcv r-cran-nlme r-cran-nnet r-cran-rmysql r-cran-rpart r-cran-spatial r-cran-survival r-recommended r-mathlib r-cran-rocr r-cran-rgtk2 r-cran-rcpp r-cran-qvalue  r-cran-mvtnorm r-cran-multicore cdbs debhelper libgsl0-dev libxt-dev libcairo2-dev
#  I'm not sure if the following is needed.  Also, it may be that the r-cran-cairodevice above is outdated 
#  since we are installing the Cairo package below? I'm thinking this due to having problems updateing the cairodevice on copan.
#  ### sudo apt-get install xvfb xauth xfonts-base
#
#  source("http://www.bioconductor.org/biocLite.R")
#  biocLite()
#  biocLite("org.Hs.eg.db")
#  biocLite("org.Mm.eg.db")
#  biocLite("BiocUpgrade")
#  biocLite("fdrtool")
#  biocLite("DESeq2")
#  biocLite("limma")
#  biocLite("edgeR")
#  biocLite("samr")
#  biocLite("npSeq")
#  biocLite("NBPSeq")
#  biocLite("vsn")
#  biocLite("hexbin") # Required for meanSdPlot(assay(vsd))?
#  biocLite("sva")
#  biocLite("missMethyl")
#  biocLite("RUVSeq")
#  biocLite("multtest")
#  biocLite("seqLogo")
#  biocLite("BCRANK")
#  biocLite("snpStats")
#
#  packageVersion("DESeq2")
#
#  install.packages("RMySQL")
#  install.packages("Cairo")
#  install.packages("coin")
#  install.packages("exactRankTests") # Just use "coin".
#  install.packages("Matching")
#  install.packages("combinat")
#  install.packages("PoissonSeq")
#  install.packages("plotrix")
#  install.packages("colorspace")
#  install.packages("RSvgDevice")
#  install.packages("XLConnect") # May also need: sudo apt-get install openjdk-7-jdk, on mirador I also ran install.packages("rJava"), but I had to add a link in the file system to get these to install: "cpelz@mirador:/usr/lib/jvm$ sudo link java-1.7.0-openjdk-amd64 default-java"!!!
#  install.packages("pheatmap")
#  install.packages("RColorBrewer")
#  install.packages("venneuler")
#  install.packages("pamr")
#  install.packages("ggfortify")
#  install.packages("devtools") 
#  install.packages("dendextend") # Support colored labels when plotting clustering dendrograms.
#  install.packages("randomForest") # Random Forest package.
#  install.packages("randomUniformForest") # More current version of "Random Forest"?  Or, simplified version?
#  install.packages("DWDLargeR") # DWD implementation in R by original authors.

#  # DESeq2 version 1.12.1 installed on laptop.
#  # caracol has old boiconductor version that is pulling in older version (1.0.19) of DESeq2
#  # which is not compatible with features in current (version 1.4.5) manual.
#  library("DESeq2")
# 
#  library("org.Hs.eg.db")
#  library("org.Mm.eg.db")
#  library("limma")
#  library("fdrtool")
#  library("coin")
#  library("exactRankTests")
#  library(Matching)                     
#
#  library(RMySQL)
#
#  library("samr")
#  library(edgeR)
#  library("PoissonSeq")
#  library("npSeq")
#  library("DESeq2")
#  library("RUVSeq")
#
# Note on R error on bcc-s45:
# 	Bioconductor version 3.0 (BiocInstaller 1.16.5), ?biocLite for help
# 	BiocInstaller version 3.0 is too old for R version 3.2.2;
# 	  remove.packages("BiocInstaller") then
# 	  source("http://bioconductor.org/biocLite.R")
# 	A new version of Bioconductor is available after installing the most recent
# 	  version of R; see http://bioconductor.org/install
# 
# I did:
# sudo R
# remove.packages("BiocInstaller")
# q()
# sudo R
# source("http://bioconductor.org/biocLite.R")
# biocLite("org.Hs.eg.db")
# biocLite("org.Mm.eg.db")
 
#
#===============================================================================
#===============================================================================

# Compare two sets of ChIP or DIP data.  Use our peak finder to get a set of 
# regions to use.  Call these peaks based on a single merge of equal sets of all
# the ChIP or DIP data.  Repeat mask the merged peaks.  Then use the published
# methods for RNA-Seq data to look for significant changes in these custom 
# regions.  Annotate with 5' end of genes.  

DoBinaryPeakCompareMatrix = function (DataListA, DataListB,
                                      Set1Name, Set2Name,
                                      MergeDataList = c(DataListA, DataListB),
                                      ReportPath = AnalysisPath,
                                      ReportName = "ParameterMatrixReport_Unbiased",
                                      TheInputData = NULL,
                                      MaxRedundantsList = c(-1), # c(-1, 1, 5, 10)
                                      ExtendList = c(500),
                                      WindowHalfWidthList = c(1000),
                                      PeakFDRthresholdList = c(0.05),
                                      RejectionBackgroundRatioList = c(0.25),
                                      RepeatMaskRangeList = c(NA),
                                      MergedPeakLimitList = c(NA),

                                      FilterThresholdList = c(10), # c(10, 50, 100, 500, 1000)
                                      MinChr = NA, MaxChr = NA,
                                      
                                      qValThreshold = 0.05,
                                      UsePval = FALSE,
                                      FCThreshold = 1.5,
                                      RemoveSexChromosomes = FALSE,
                                      RemoveChrM = TRUE,
                                      MethodList = c("DESeq2"), # c("DESeq2", "EdgeR_GLM", "PoissonSeq")

                                      KeepSamplesPaired = FALSE,

                                      PS_npermu = 1000,
                                      PS_iter = 5,
                                      PS_ct.sumList = c(5), # c(1, 5, 10)
                                      PS_ct.meanList = c(1), # c(0.5, 1, 5)

                                      DESeq2_FactorA = NA,
                                      DESeq2_FactorB = NA,
                                      DESeq2_fitTypeList = c("parametric"), # c("parametric", "local", "mean")
                                      DESeq2_betaPriorList = c(TRUE), # c(FALSE, TRUE)

                                      GLM_design = NULL,
                                      GLM_coef = 2,

                                      NBPSeq_testList = c("Wald"), # c("HOA", "LR", "Wald")

                                      UseVoomList = c(FALSE), # c(FALSE, TRUE)
                                      FdrMethodList = c("fdrtool"), # c("p.adjust", "fdrtool", "qvalue")
                                      RemoveOverlapList = c(FALSE), # c(FALSE, TRUE)
                                      SkipPastCounter = 0,
                                      MinSig = 1000000,
                                      PrintGeneAnnotationID = 0,
                                      AnnotationRegion = "Use5PrimeAnn",
                                      AnnotateRepeats = FALSE,
                                      AnnotateRepeatsThreshold = 1000, # 0 - 1000, 300 will get most and 1000 takes them all. 
                                      AnnotateRepeatsScore = 0, # 0 takes them all. 
                                      DoHeatmap = FALSE)
{
  idx = 0
  AnnotationRegionOptionList = list(NULL)
  for (Region in AnnotationRegion)
  {
    if (Region == "Use5PrimeAnn")
    {
      idx = idx + 1
      AnnotationRegionOptionList[[idx]] = c(" -V Use5PrimeAnn 1", "5PrimeOffset")
    } else if (Region == "Use3PrimeAnn")
    {
      idx = idx + 1
      AnnotationRegionOptionList[[idx]] = c(" -V Use3PrimeAnn 1", "3PrimeOffset")
    } else if (Region == "UseWholeGeneAnn")
    {
      idx = idx + 1
      AnnotationRegionOptionList[[idx]] = c("", "WholeGeneOffset")
    }
  }

  if (length(list.files(ReportPath, pattern=paste("^", ReportName, ".RData$", sep=""))) == 1)
  {
    load(paste(ReportPath, ReportName, ".RData", sep=""))
  } else
  {
    ReportCounter = 0
    Report = NULL
    Report2 = list(NULL)
  }

  TheGenome = DataListA[[1]][[2]]

  if (AnnotateRepeats)
  {
    X = read.table(paste(GenomesPath, "Annotation/repeatmasker_", TheGenome, sep=""),  sep="\t", quote="\"", comment.char = "", header=TRUE)

    dim(X)
    colnames(X)

    # Filter based on milliDiv and swScore.
    X = X[X$milliDiv <= AnnotateRepeatsThreshold, ]
    X = X[X$X.swScore >= AnnotateRepeatsScore, ]

    RepeatsAnnFile = paste(ReportPath, "RepeatsAnn.txt", sep="")

    RepeatsAnn = cbind(chr=as.character(X$genoName), 
                       Height=as.character(X$X.swScore), 
                       Start=as.character(X$genoStart),
                       End=as.character(X$genoEnd),
                       as.character(X$strand),
                       as.character(X$repName),
                       as.character(X$repClass),
                       as.character(X$repFamily),
                       1:dim(X)[[1]])

    write.table(RepeatsAnn, quote=FALSE, 
                file=RepeatsAnnFile, sep="\t", row.names=FALSE, col.names=FALSE)
  }

  # Generate  equal set binary files.
  EqualSetDataList = DoEqualSets (DataList = MergeDataList, OutputPath = ReportPath)

  # Combine the equal set binary files.
  CombineCmd = paste(MyBinDir, "AlignmentConverter  ", sep="")
  for (TheData in EqualSetDataList)
  {
    CombineCmd = paste(CombineCmd,
                       " -V MultipleGenomicBinaryInputFiles ", TheData[[5]], TheData[[6]], ".binary",
                       sep="")
  }
  CombineCmd = paste(CombineCmd,
                     " -V GenomicBinaryOutputFile ", ReportPath, "CombinedEqualSet", ".binary",
                     sep="")
  system(CombineCmd)

  for (MaxRedundants in MaxRedundantsList)
  {
    MaxRedundantsFlags = paste("_R", MaxRedundants, sep="")
    for (Extend in ExtendList)
    {
      for (WindowHalfWidth in WindowHalfWidthList)
      {
        for (PeakFDRthreshold in PeakFDRthresholdList)
        {
          for (RejectionBackgroundRatio in RejectionBackgroundRatioList)
          {
            for (RepeatMaskRange in RepeatMaskRangeList)
            {
              # Call peaks from combined data.
              ResultA = NULL
              PeakCMfile = paste("CombinedEqualSet", MaxRedundantsFlags, "_E", Extend, "_W", WindowHalfWidth, "_Fdr", PeakFDRthreshold, "_Input", !is.null(TheInputData[[1]]), "_Peaks_CM", sep="")
              if (!is.null(TheInputData[[1]]))
              {
                ResultA = PeaksOverInput (TheData = c(NA, TheGenome, 500, 100, ReportPath, "CombinedEqualSet", "ChIPSeq"), 
                                          TheInputData = TheInputData,
                                          ReportPath = ReportPath,
                                          MaxRedundants = MaxRedundants, MaxRedundantsFlags = MaxRedundantsFlags,
                                          Extend = Extend, 
                                          WindowHalfWidth = WindowHalfWidth, 
                                          fdrQ = PeakFDRthreshold,
                                          RejectionBackgroundRatio = RejectionBackgroundRatio,
                                          RunDoBigWig = FALSE,
                                          MinChr = MinChr, MaxChr = MaxChr)

                X = read.table(paste(ReportPath, "CombinedEqualSet_CM.txt", sep=""), 
                               sep="\t", quote="\"", comment.char = "", header=FALSE)

                write.table(X[ResultA$SelectedIdx, ], 
                            file=paste(ReportPath, PeakCMfile, "_Total.txt", sep=""), 
                            sep="\t", quote=FALSE, row.names=FALSE, col.names=FALSE)
              } else
              {
                command = paste(MyBinDir, "AlignmentConverter  ",
                                " -V GenomicBinaryInputFile ", ReportPath, "CombinedEqualSet.binary",
                                " -V PeakCMOutputFile ", ReportPath, PeakCMfile, "_Total.txt",
                                " -V Extend ", Extend,
                                " -V WindowHalfWidth ", WindowHalfWidth,
                                " -V PeakHeightThreshold 3",
                                " -V PeakFDRthreshold ", PeakFDRthreshold,
                                " -V PeakEdgeRatioThreshold 0.50",
                                " -V MaxRedundants ", MaxRedundants,
                                sep="")
                if (!is.na(MinChr))
                {
                  command = paste(command, 
                                  " -V MinChr ", MinChr,
                                  sep="")
                }
                if (!is.na(MaxChr))
                {
                  command = paste(command, 
                                  " -V MaxChr ", MaxChr,
                                  sep="")
                }
                system(command)
              }

              if (!is.na(RepeatMaskRange))
              {
                if (length(list.files(ReportPath, pattern=paste("^", "SatelliteRepeats_", TheGenome, ".txt", "$", sep=""))) != 1)
                {
                  system (paste("grep \"Satellite\" ", GenomesPath, "Annotation/repeatmasker_", TheGenome, " > ", ReportPath, "SatelliteRepeats_", TheGenome, ".txt", sep=""))
                }

                command = paste(MyBinDir, "Annotate8 -V MinOverlap 0 -V MaxOffset -1",
                        " -V SeqFile ", ReportPath, PeakCMfile, "_Total.txt",
                        " -V SeqStrandCol -1",
                        " -V SeqChrCol 0",
                        " -V SeqStartCol 1",
                        " -V SeqEndCol 1",
                        " -V AnnFile ", ReportPath, "SatelliteRepeats_", TheGenome, ".txt",
                        " -V AnnStrandCol -1",
                        " -V AnnChrCol 3",
                        " -V AnnStartCol 4",
                        " -V AnnEndCol 5",
                        " -V AnnNameCol 7",
                        " -V OutputFile ", ReportPath, PeakCMfile, "_Total_RepeatMaskerAnn.txt", sep="")
                system(command)

                # Read in annotated data.
                X2 = read.table(paste(ReportPath, PeakCMfile, "_Total_RepeatMaskerAnn.txt", sep=""),
                            sep="\t", quote="\"", comment.char = "", header=FALSE)

                idx1 = (1:dim(X2)[[1]])[abs(X2[, 7]) < RepeatMaskRange]
                idx1 = idx1[!is.na(idx1)]
                if (length(idx1) > 0)
                {
                  X2 = X2[-idx1, ]
                }

                write.table(X2, 
                      file=paste(ReportPath, PeakCMfile, "_Total.txt", sep=""), 
                      sep="\t", quote=FALSE, row.names=FALSE, col.names=FALSE)
              }

              # Read in annotated data.
              X2Total = read.table(paste(ReportPath, PeakCMfile, "_Total.txt", sep=""),
                                   sep="\t", quote="\"", comment.char = "", header=FALSE)

              for (MergedPeakLimit in MergedPeakLimitList)
              {
                idx1 = 1:dim(X2Total)[[1]]
                if (!is.na(MergedPeakLimit))
                {
                  idx1 = idx1[order(X2Total[, 6], decreasing=TRUE)]
                  if (length(idx1) > MergedPeakLimit)
                  {
                    idx1 = idx1[1:MergedPeakLimit]
                  }
                }

                MergedPeakCount = length(idx1)

                write.table(X2Total[idx1, ], 
                      file=paste(ReportPath, PeakCMfile, ".txt", sep=""), 
                      sep="\t", quote=FALSE, row.names=FALSE, col.names=FALSE)

                CustomRegionsFile = paste(ReportPath, PeakCMfile, ".txt", sep="")
                TheCustomRegion = "MergedPeak"

                # This CM file is just 6 columns.  If there were a 10th column, it would be used
                # as an ID for the region.  So, if PrintGeneAnnotationID == 1, add 4 more columns to
                # get to 10 and set the 10 column to an integer index.  This will then serve as an
                # index for the PeakCMfile to be used in later analysis.  We will also save an index
                # for the gene model used to annotate later.
                if (PrintGeneAnnotationID == 1)
                {
                  # Read in annotated data.
                  X2 = read.table(CustomRegionsFile,
                          sep="\t", quote="\"", comment.char = "", header=FALSE)

                  X2 = cbind(X2, Pad1 = "0", Pad2 = "0", Pad3 = "0", CMpeakID = 1:dim(X2)[[1]])

                  write.table(X2, 
                        file=CustomRegionsFile, 
                        sep="\t", quote=FALSE, row.names=FALSE, col.names=FALSE)
                }

                # Now we have the custom regions to use with the unbiased version of the "RNA-Seq" 
                # type analysis based on published RNA-Seq methods.

                for (Method in MethodList)
                {
                  ReportPath2 = paste(ReportPath, Method, "/", sep="") 
                  suppressWarnings(dir.create(ReportPath2))

                  for (UseVoom in UseVoomList)
                  {
                    for (FdrMethod in FdrMethodList)
                    {
                      for (FilterThreshold in FilterThresholdList)
                      {
                        for (RemoveOverlap in RemoveOverlapList)
                        {
                          if (Method == "PoissonSeq")
                          {
                            for (PS_ct.sum in PS_ct.sumList)
                            {
                              for (PS_ct.mean in PS_ct.meanList)
                              {
                                ReportCounter = ReportCounter + 1
                                print(ReportCounter)
                                if (ReportCounter > SkipPastCounter)
                                {
                                  MaxRedundantsFlags = paste("_R", MaxRedundants, sep="")
                                  ResultA = NULL
                                  result <- tryCatch(
                                  {
                                    if (!exists("ReRun")) { ReRun = FALSE }
                                    SaveReRun = ReRun
                                    ReRun <<- TRUE # Needed for novel compare since Counts files change for each comparison.
                                    ResultA = 
                                    suppressWarnings(
                                             PublishedRnaSeqMethods(DataList = c(DataListA, DataListB),
                                                        Set1 = 1:length(DataListA), 
                                                        Set2 = (length(DataListA) + 1):(length(DataListA) + length(DataListB)),  
                                                        Set1Name = paste(Set1Name, "_", ReportCounter, sep=""), Set2Name = Set2Name,
                                                        Result1 = NA,
                                                        MaxRedundants = MaxRedundants, 
                                                        MaxRedundantsFlags = MaxRedundantsFlags,
                                                        CustomRegionsFile = CustomRegionsFile,
                                                        TheCustomRegion = TheCustomRegion,
                                                        RemoveSexChromosomes = RemoveSexChromosomes,
                                                        RemoveChrM = RemoveChrM,
                                                        RemoveOverlap = RemoveOverlap,
                                                        SelectedIdx = NA,
                                                        Method = Method,
                                                        qValThreshold = qValThreshold,
                                                        UsePval = UsePval,
                                                        FCThreshold = FCThreshold,
                                                        OutputPath = ReportPath2,
                                                        KeepSamplesPaired = FALSE,
                                                        ProgressReport = NULL,
                                                        FilterThreshold = FilterThreshold,
                                                        PS_npermu = PS_npermu,
                                                        PS_iter = PS_iter,
                                                        PS_ct.sum = PS_ct.sum,
                                                        PS_ct.mean = PS_ct.mean,
                                                        UseVoom = UseVoom,
                                                        FdrMethod = FdrMethod,
                                                        PrintGeneAnnotationID = PrintGeneAnnotationID,
                                                        DoHeatmap = DoHeatmap)
                                            )
                                    ChIPSeqPath   = paste(ReportPath, Method, "/", Set2Name, "_vs_", Set1Name, "_", ReportCounter, "_", Method, "_AllFiltered", TheCustomRegion, "s.txt", sep="")
                                    ChIPSeqUpPath = paste(ReportPath, Method, "/", Set2Name, "_vs_", Set1Name, "_", ReportCounter, "_", Method, "_SigUp", TheCustomRegion, "s.txt", sep="")
                                    ChIPSeqDnPath = paste(ReportPath, Method, "/", Set2Name, "_vs_", Set1Name, "_", ReportCounter, "_", Method, "_SigDown", TheCustomRegion, "s.txt", sep="")
                                    if (length(ResultA$IdxUp) + length(ResultA$IdxDn) < MinSig)
                                    {
                                      system(paste("rm", ChIPSeqPath, ChIPSeqUpPath, ChIPSeqDnPath, sep = " "))
                                    } else
                                    {
                                      ColsToUse = 11 + 2 * length(c(DataListA, DataListB))
                                      for (InputFile in c(ChIPSeqPath, ChIPSeqUpPath, ChIPSeqDnPath))
                                      {
                                        X = read.table(InputFile,  sep="\t", quote="\"", comment.char = "", header=TRUE)

                                        write.table(X[, c(1:ColsToUse)], file=InputFile, sep="\t", quote=FALSE, row.names=FALSE, col.names=FALSE)

                                        header = NULL
                                        for (col in c(colnames(X)[1:(ColsToUse - 1)], "CMpeakID"))
                                        {
                                          if (is.null(header))
                                        {
                                          header = col
                                        } else
                                        {
                                          header = paste(header, col, sep="\t")
                                        }
                                      }

                                      for (AnnotationRegionOption in AnnotationRegionOptionList)
                                      {
                                        command = paste(MyBinDir, "Annotate8 -V MinOverlap 0 -V MaxOffset -1",
                                                " -V SeqFile ", InputFile,
                                                " -V SeqStrandCol -1",
                                                " -V SeqChrCol 0",
                                                " -V SeqStartCol 1",
                                                " -V SeqEndCol 2",
                                                " -V AnnFile ", GenomesPath, "Annotation/", GenomeAnnotationFileBase, "_", TheGenome, GenomeSuffix, ".txt",
                                                " -V AnnStrandCol 2",
                                                " -V AnnChrCol 1",
                                                " -V AnnStartCol 3", # 5", Translated ? not coding start.
                                                " -V AnnEndCol 4", # 6", Translated ? not coding end.
                                                " -V AnnNameCol 0",
                                                " -V AnnNameCol 10",
                                                " -V AnnNameCol 11",
                                                " -V AnnNameCol 12",
                                                AnnotationRegionOption[1],
                                                " -V KeepInputOrder 1",
                                                " -V OutputFile ", InputFile, sep="")
                                        system(command)

                                        # Add header.
                                        for (col in c(AnnotationRegionOption[2], "GeneID", "AnnID", "GeneSymbol", "GeneTitle"))
                                        {
                                          if (is.null(header))
                                          {
                                            header = col
                                          } else
                                          {
                                            header = paste(header, col, sep="\t")
                                          }
                                        }
                                      }

                                      if (AnnotateRepeats)
                                      {
                                        command = paste(MyBinDir, "Annotate8 -V MinOverlap 0 -V MaxOffset -1",
                                                " -V SeqFile ", InputFile,
                                                " -V SeqStrandCol -1",
                                                " -V SeqChrCol 0",
                                                " -V SeqStartCol 1",
                                                " -V SeqEndCol 2",
                                                " -V AnnFile ", RepeatsAnnFile,
                                                " -V AnnStrandCol 4",
                                                " -V AnnChrCol 0",
                                                " -V AnnStartCol 2",
                                                " -V AnnEndCol 3",
                                                " -V AnnNameCol 5",
                                                " -V AnnNameCol 6",
                                                " -V AnnNameCol 7",
                                                " -V KeepInputOrder 1",
                                                " -V OutputFile ", InputFile, sep="")
                                        system(command)

                                        # Add header.
                                        for (col in c("RepOffset", "RepName", "RepClass", "RepFamily"))
                                        {
                                          if (is.null(header))
                                          {
                                            header = col
                                          } else
                                          {
                                            header = paste(header, col, sep="\t")
                                          }
                                        }
                                        } 
                                        result = readLines(InputFile, n=-1, ok=TRUE, warn=FALSE, encoding="unknown")
                                        writeLines(c(header, result), InputFile)
                                      }
                                    }
                                  }, warning = function(war) 
                                  {
                                    # warning handler picks up where error was generated
                                    ReRun <<- SaveReRun
                                    print(paste("WARNING:  ",war))
                                    ResultA = NULL
                                    return (NULL)
                                  }, error = function(err) 
                                  { 
                                    # error handler picks up where error was generated
                                    ReRun <<- SaveReRun
                                    print(paste("ERROR:  ", err))
                                    ResultA = NULL
                                    return (NULL)
                                  }, finally = 
                                  { 
                                    ReRun <<- SaveReRun
                                    if (is.null(ResultA))
                                    {
                                      NumSig = NA
                                      NumSigUp = NA
                                      NumSigDn = NA
                                    } else
                                    {
                                      NumSigUp = length(ResultA$IdxUp)
                                      NumSigDn = length(ResultA$IdxDn)
                                      NumSig = NumSigUp + NumSigDn
                                    }
                                    Report = rbind(Report, c(Comparison               = paste(Set2Name, " vs ", Set1Name, sep=""),
                                                             ReportCounter            = ReportCounter,
                                                             MergedPeakCount          = MergedPeakCount,
                                                             qValThreshold            = qValThreshold,
                                                             UsePval                  = UsePval,
                                                             NumSigUp                 = NumSigUp,
                                                             NumSigDn                 = NumSigDn,
                                                             NumSig                   = NumSig,
                                                             TheInputData             = TheInputData,
                                                             Extend                   = Extend, 
                                                             WindowHalfWidth          = WindowHalfWidth, 
                                                             PeakFDRthreshold         = PeakFDRthreshold, 
                                                             RejectionBackgroundRatio = RejectionBackgroundRatio, 
                                                             RepeatMaskRange          = RepeatMaskRange, 
                                                             Method                   = Method, 
                                                             FilterThreshold          = FilterThreshold,
                                                             PS_npermu                = PS_npermu,
                                                             PS_iter                  = PS_iter,
                                                             PS_ct.sum                = PS_ct.sum,
                                                             PS_ct.mean               = PS_ct.mean,
                                                             DESeq2_fitType           = NA,
                                                             DESeq2_betaPrior         = NA,
                                                             NBPSeq_test              = NA,
                                                             MaxRedundants            = MaxRedundants,
                                                             UseVoom                  = UseVoom,
                                                             FdrMethod                = FdrMethod,
                                                             RemoveOverlap            = RemoveOverlap))

                                    write.table(Report, 
                                          file=paste(ReportPath, ReportName, ".txt", sep=""), 
                                          sep="\t", quote=FALSE, row.names=FALSE, col.names=TRUE)                      
                                    Report2[[ReportCounter]] = list(DataListA, DataListB, Set1Name, Set2Name)
                                    save(ReportCounter, Report, Report2, file = paste(ReportPath, ReportName, ".RData", sep=""))
                                  }) # END tryCatch
                                }
                              }
                            }
                          } else if (Method == "DESeq2")
                          {
                            for (DESeq2_fitType in DESeq2_fitTypeList)
                            {
                              for (DESeq2_betaPrior in DESeq2_betaPriorList)
                              {
                                ReportCounter = ReportCounter + 1
                                print(ReportCounter)
                                if (ReportCounter > SkipPastCounter)
                                {
                                  MaxRedundantsFlags = paste("_R", MaxRedundants, sep="")
                                  ResultA = NULL
                                  result <- tryCatch(
                                  {
                                    if (!exists("ReRun")) { ReRun = FALSE }
                                    SaveReRun = ReRun
                                    ReRun <<- TRUE # Needed for novel compare since Counts files change for each comparison.
                                    ResultA = 
                                    suppressWarnings(
                                             PublishedRnaSeqMethods(DataList = c(DataListA, DataListB),
                                                        Set1 = 1:length(DataListA), 
                                                        Set2 = (length(DataListA) + 1):(length(DataListA) + length(DataListB)),  
                                                        Set1Name = paste(Set1Name, "_", ReportCounter, sep=""), Set2Name = Set2Name,
                                                        Result1 = NA,
                                                        MaxRedundants = MaxRedundants, 
                                                        MaxRedundantsFlags = MaxRedundantsFlags,
                                                        CustomRegionsFile = CustomRegionsFile,
                                                        TheCustomRegion = TheCustomRegion,
                                                        RemoveSexChromosomes = RemoveSexChromosomes,
                                                        RemoveChrM = RemoveChrM,
                                                        RemoveOverlap = RemoveOverlap,
                                                        SelectedIdx = NA,
                                                        Method = Method,
                                                        qValThreshold = qValThreshold,
                                                        UsePval = UsePval,
                                                        FCThreshold = FCThreshold,
                                                        OutputPath = ReportPath2,
                                                        KeepSamplesPaired = FALSE,
                                                        ProgressReport = NULL,
                                                        FilterThreshold = FilterThreshold,
                                                        DESeq2_FactorA = DESeq2_FactorA,
                                                        DESeq2_FactorB = DESeq2_FactorB,
                                                        DESeq2_fitType = DESeq2_fitType,
                                                        DESeq2_betaPrior = DESeq2_betaPrior,
                                                        UseVoom = UseVoom,
                                                        FdrMethod = FdrMethod,
                                                        PrintGeneAnnotationID = PrintGeneAnnotationID,
                                                        DoHeatmap = DoHeatmap)
                                            )
                                    ChIPSeqPath   = paste(ReportPath, Method, "/", Set2Name, "_vs_", Set1Name, "_", ReportCounter, "_", Method, "_AllFiltered", TheCustomRegion, "s.txt", sep="")
                                    ChIPSeqUpPath = paste(ReportPath, Method, "/", Set2Name, "_vs_", Set1Name, "_", ReportCounter, "_", Method, "_SigUp", TheCustomRegion, "s.txt", sep="")
                                    ChIPSeqDnPath = paste(ReportPath, Method, "/", Set2Name, "_vs_", Set1Name, "_", ReportCounter, "_", Method, "_SigDown", TheCustomRegion, "s.txt", sep="")
                                    if (length(ResultA$IdxUp) + length(ResultA$IdxDn) < MinSig)
                                    {
                                    system(paste("rm", ChIPSeqPath, ChIPSeqUpPath, ChIPSeqDnPath, sep = " "))
                                    } else
                                    {
                                      ColsToUse = 11 + 2 * length(c(DataListA, DataListB))
                                      for (InputFile in c(ChIPSeqPath, ChIPSeqUpPath, ChIPSeqDnPath))
                                      {
                                        X = read.table(InputFile,  sep="\t", quote="\"", comment.char = "", header=TRUE)

                                        write.table(X[, c(1:ColsToUse)], file=InputFile, sep="\t", quote=FALSE, row.names=FALSE, col.names=FALSE)

                                        header = NULL
                                        for (col in c(colnames(X)[1:(ColsToUse - 1)], "CMpeakID"))
                                        {
                                          if (is.null(header))
                                          {
                                            header = col
                                          } else
                                          {
                                            header = paste(header, col, sep="\t")
                                          }
                                        }

                                        for (AnnotationRegionOption in AnnotationRegionOptionList)
                                        {
                                          command = paste(MyBinDir, "Annotate8 -V MinOverlap 0 -V MaxOffset -1",
                                                  " -V SeqFile ", InputFile,
                                                  " -V SeqStrandCol -1",
                                                  " -V SeqChrCol 0",
                                                  " -V SeqStartCol 1",
                                                  " -V SeqEndCol 2",
                                                  " -V AnnFile ", GenomesPath, "Annotation/", GenomeAnnotationFileBase, "_", TheGenome, GenomeSuffix, ".txt",
                                                  " -V AnnStrandCol 2",
                                                  " -V AnnChrCol 1",
                                                  " -V AnnStartCol 3", # 5", Translated ? not coding start.
                                                  " -V AnnEndCol 4", # 6", Translated ? not coding end.
                                                  " -V AnnNameCol 0",
                                                  " -V AnnNameCol 10",
                                                  " -V AnnNameCol 11",
                                                  " -V AnnNameCol 12",
                                                  AnnotationRegionOption[1],
                                                  " -V KeepInputOrder 1",
                                                  " -V OutputFile ", InputFile, sep="")
                                          system(command)

                                          # Add header.
                                          for (col in c(AnnotationRegionOption[2], "GeneID", "AnnID", "GeneSymbol", "GeneTitle"))
                                          {
                                            if (is.null(header))
                                            {
                                              header = col
                                            } else
                                            {
                                              header = paste(header, col, sep="\t")
                                            }
                                          }
                                        }

                                        if (AnnotateRepeats)
                                        {
                                          command = paste(MyBinDir, "Annotate8 -V MinOverlap 0 -V MaxOffset -1",
                                                  " -V SeqFile ", InputFile,
                                                  " -V SeqStrandCol -1",
                                                  " -V SeqChrCol 0",
                                                  " -V SeqStartCol 1",
                                                  " -V SeqEndCol 2",
                                                  " -V AnnFile ", RepeatsAnnFile,
                                                  " -V AnnStrandCol 4",
                                                  " -V AnnChrCol 0",
                                                  " -V AnnStartCol 2",
                                                  " -V AnnEndCol 3",
                                                  " -V AnnNameCol 5",
                                                  " -V AnnNameCol 6",
                                                  " -V AnnNameCol 7",
                                                  " -V KeepInputOrder 1",
                                                  " -V OutputFile ", InputFile, sep="")
                                          system(command)

                                          # Add header.
                                          for (col in c("RepOffset", "RepName", "RepClass", "RepFamily"))
                                          {
                                            if (is.null(header))
                                            {
                                              header = col
                                            } else
                                            {
                                              header = paste(header, col, sep="\t")
                                            }
                                          }
                                        } 
                                        result = readLines(InputFile, n=-1, ok=TRUE, warn=FALSE, encoding="unknown")
                                        writeLines(c(header, result), InputFile)
                                      }
                                    }
                                  }, warning = function(war) 
                                  {
                                    # warning handler picks up where error was generated
                                    ReRun <<- SaveReRun
                                    print(paste("WARNING:  ",war))
                                    ResultA = NULL
                                    return (NULL)
                                  }, error = function(err) 
                                  { 
                                    # error handler picks up where error was generated
                                    ReRun <<- SaveReRun
                                    print(paste("ERROR:  ", err))
                                    ResultA = NULL
                                    return (NULL)
                                  }, finally = 
                                  { 
                                    ReRun <<- SaveReRun
                                    if (is.null(ResultA))
                                    {
                                      NumSig = NA
                                      NumSigUp = NA
                                      NumSigDn = NA
                                    } else
                                    {
                                      NumSigUp = length(ResultA$IdxUp)
                                      NumSigDn = length(ResultA$IdxDn)
                                      NumSig = NumSigUp + NumSigDn
                                    }
                                    Report = rbind(Report, c(Comparison               = paste(Set2Name, " vs ", Set1Name, sep=""),
                                                             ReportCounter            = ReportCounter,
                                                             MergedPeakCount          = MergedPeakCount,
                                                             qValThreshold            = qValThreshold,
                                                             UsePval                  = UsePval,
                                                             NumSigUp                 = NumSigUp,
                                                             NumSigDn                 = NumSigDn,
                                                             NumSig                   = NumSig,
                                                             TheInputData             = TheInputData,
                                                             Extend                   = Extend, 
                                                             WindowHalfWidth          = WindowHalfWidth, 
                                                             PeakFDRthreshold         = PeakFDRthreshold, 
                                                             RejectionBackgroundRatio = RejectionBackgroundRatio, 
                                                             RepeatMaskRange          = RepeatMaskRange, 
                                                             Method                   = Method, 
                                                             FilterThreshold          = FilterThreshold,
                                                             PS_npermu                = NA,
                                                             PS_iter                  = NA,
                                                             PS_ct.sum                = NA,
                                                             PS_ct.mean               = NA,
                                                             DESeq2_fitType           = DESeq2_fitType,
                                                             DESeq2_betaPrior         = DESeq2_betaPrior,
                                                             NBPSeq_test              = NA,
                                                             MaxRedundants            = MaxRedundants,
                                                             UseVoom                  = UseVoom,
                                                             FdrMethod                = FdrMethod,
                                                             RemoveOverlap            = RemoveOverlap))

                                    write.table(Report, 
                                          file=paste(ReportPath, ReportName, ".txt", sep=""), 
                                          sep="\t", quote=FALSE, row.names=FALSE, col.names=TRUE)
                                    Report2[[ReportCounter]] = list(DataListA, DataListB, Set1Name, Set2Name)
                                    save(ReportCounter, Report, Report2, file = paste(ReportPath, ReportName, ".RData", sep=""))
                                  }) # END tryCatch
                                }
                              }
                            }
                          } else if (Method == "NBPSeq")
                          {
                            for (NBPSeq_test in NBPSeq_testList)
                            {
                              ReportCounter = ReportCounter + 1
                              print(ReportCounter)
                              if (ReportCounter > SkipPastCounter)
                              {
                                MaxRedundantsFlags = paste("_R", MaxRedundants, sep="")
                                ResultA = NULL
                                result <- tryCatch(
                                {
                                  if (!exists("ReRun")) { ReRun = FALSE }
                                  SaveReRun = ReRun
                                  ReRun <<- TRUE # Needed for novel compare since Counts files change for each comparison.
                                  ResultA = 
                                    suppressWarnings(
                                             PublishedRnaSeqMethods(DataList = c(DataListA, DataListB),
                                                        Set1 = 1:length(DataListA), 
                                                        Set2 = (length(DataListA) + 1):(length(DataListA) + length(DataListB)),  
                                                        Set1Name = paste(Set1Name, "_", ReportCounter, sep=""), Set2Name = Set2Name,
                                                        Result1 = NA,
                                                        MaxRedundants = MaxRedundants, 
                                                        MaxRedundantsFlags = MaxRedundantsFlags,
                                                        CustomRegionsFile = CustomRegionsFile,
                                                        TheCustomRegion = TheCustomRegion,
                                                        RemoveSexChromosomes = RemoveSexChromosomes,
                                                        RemoveChrM = RemoveChrM,
                                                        RemoveOverlap = RemoveOverlap,
                                                        SelectedIdx = NA,
                                                        Method = Method,
                                                        qValThreshold = qValThreshold,
                                                        UsePval = UsePval,
                                                        FCThreshold = FCThreshold,
                                                        OutputPath = ReportPath2,
                                                        KeepSamplesPaired = KeepSamplesPaired,
                                                        ProgressReport = NULL,
                                                        FilterThreshold = FilterThreshold,
                                                        GLM_design = GLM_design,
                                                        GLM_coef = GLM_coef,
                                                        NBPSeq_test = NBPSeq_test,
                                                        UseVoom = UseVoom,
                                                        FdrMethod = FdrMethod,
                                                        PrintGeneAnnotationID = PrintGeneAnnotationID,
                                                        DoHeatmap = DoHeatmap)
                                            )
                                  ChIPSeqPath   = paste(ReportPath, Method, "/", Set2Name, "_vs_", Set1Name, "_", ReportCounter, "_", Method, "_AllFiltered", TheCustomRegion, "s.txt", sep="")
                                  ChIPSeqUpPath = paste(ReportPath, Method, "/", Set2Name, "_vs_", Set1Name, "_", ReportCounter, "_", Method, "_SigUp", TheCustomRegion, "s.txt", sep="")
                                  ChIPSeqDnPath = paste(ReportPath, Method, "/", Set2Name, "_vs_", Set1Name, "_", ReportCounter, "_", Method, "_SigDown", TheCustomRegion, "s.txt", sep="")
                                  if (length(ResultA$IdxUp) + length(ResultA$IdxDn) < MinSig)
                                  {
                                    system(paste("rm", ChIPSeqPath, ChIPSeqUpPath, ChIPSeqDnPath, sep = " "))
                                  } else
                                  {
                                    ColsToUse = 11 + 2 * length(c(DataListA, DataListB))
                                    for (InputFile in c(ChIPSeqPath, ChIPSeqUpPath, ChIPSeqDnPath))
                                    {
                                    X = read.table(InputFile,  sep="\t", quote="\"", comment.char = "", header=TRUE)

                                    write.table(X[, c(1:ColsToUse)], file=InputFile, sep="\t", quote=FALSE, row.names=FALSE, col.names=FALSE)

                                    header = NULL
                                    for (col in c(colnames(X)[1:(ColsToUse - 1)], "CMpeakID"))
                                    {
                                      if (is.null(header))
                                      {
                                        header = col
                                      } else
                                      {
                                        header = paste(header, col, sep="\t")
                                      }
                                    }

                                    for (AnnotationRegionOption in AnnotationRegionOptionList)
                                    {
                                      command = paste(MyBinDir, "Annotate8 -V MinOverlap 0 -V MaxOffset -1",
                                              " -V SeqFile ", InputFile,
                                              " -V SeqStrandCol -1",
                                              " -V SeqChrCol 0",
                                              " -V SeqStartCol 1",
                                              " -V SeqEndCol 2",
                                              " -V AnnFile ", GenomesPath, "Annotation/", GenomeAnnotationFileBase, "_", TheGenome, GenomeSuffix, ".txt",
                                              " -V AnnStrandCol 2",
                                              " -V AnnChrCol 1",
                                              " -V AnnStartCol 3", # 5", Translated ? not coding start.
                                              " -V AnnEndCol 4", # 6", Translated ? not coding end.
                                              " -V AnnNameCol 0",
                                              " -V AnnNameCol 10",
                                              " -V AnnNameCol 11",
                                              " -V AnnNameCol 12",
                                              AnnotationRegionOption[1],
                                              " -V KeepInputOrder 1",
                                              " -V OutputFile ", InputFile, sep="")
                                      system(command)

                                      # Add header.
                                      for (col in c(AnnotationRegionOption[2], "GeneID", "AnnID", "GeneSymbol", "GeneTitle"))
                                      {
                                        if (is.null(header))
                                        {
                                          header = col
                                        } else
                                        {
                                          header = paste(header, col, sep="\t")
                                        }
                                      }
                                    }

                                    if (AnnotateRepeats)
                                    {
                                      command = paste(MyBinDir, "Annotate8 -V MinOverlap 0 -V MaxOffset -1",
                                              " -V SeqFile ", InputFile,
                                              " -V SeqStrandCol -1",
                                              " -V SeqChrCol 0",
                                              " -V SeqStartCol 1",
                                              " -V SeqEndCol 2",
                                              " -V AnnFile ", RepeatsAnnFile,
                                              " -V AnnStrandCol 4",
                                              " -V AnnChrCol 0",
                                              " -V AnnStartCol 2",
                                              " -V AnnEndCol 3",
                                              " -V AnnNameCol 5",
                                              " -V AnnNameCol 6",
                                              " -V AnnNameCol 7",
                                              " -V KeepInputOrder 1",
                                              " -V OutputFile ", InputFile, sep="")
                                      system(command)

                                      # Add header.
                                      for (col in c("RepOffset", "RepName", "RepClass", "RepFamily"))
                                      {
                                        if (is.null(header))
                                        {
                                          header = col
                                        } else
                                        {
                                          header = paste(header, col, sep="\t")
                                        }
                                      }
                                    } 
                                    result = readLines(InputFile, n=-1, ok=TRUE, warn=FALSE, encoding="unknown")
                                    writeLines(c(header, result), InputFile)
                                    }
                                  }
                                }, warning = function(war) 
                                {
                                  # warning handler picks up where error was generated
                                  ReRun <<- SaveReRun
                                  print(paste("WARNING:  ",war))
                                  ResultA = NULL
                                  return (NULL)
                                }, error = function(err) 
                                { 
                                  # error handler picks up where error was generated
                                  ReRun <<- SaveReRun
                                  print(paste("ERROR:  ", err))
                                  ResultA = NULL
                                  return (NULL)
                                }, finally = 
                                { 
                                  ReRun <<- SaveReRun
                                  if (is.null(ResultA))
                                  {
                                    NumSig = NA
                                    NumSigUp = NA
                                    NumSigDn = NA
                                  } else
                                  {
                                    NumSigUp = length(ResultA$IdxUp)
                                    NumSigDn = length(ResultA$IdxDn)
                                    NumSig = NumSigUp + NumSigDn
                                  }
                                  Report = rbind(Report, c(Comparison               = paste(Set2Name, " vs ", Set1Name, sep=""),
                                                           ReportCounter            = ReportCounter,
                                                           MergedPeakCount          = MergedPeakCount,
                                                           qValThreshold            = qValThreshold,
                                                           UsePval                  = UsePval,
                                                           NumSigUp                 = NumSigUp,
                                                           NumSigDn                 = NumSigDn,
                                                           NumSig                   = NumSig,
                                                           TheInputData             = TheInputData,
                                                           Extend                   = Extend, 
                                                           WindowHalfWidth          = WindowHalfWidth, 
                                                           PeakFDRthreshold         = PeakFDRthreshold, 
                                                           RejectionBackgroundRatio = RejectionBackgroundRatio, 
                                                           RepeatMaskRange          = RepeatMaskRange, 
                                                           Method                   = Method, 
                                                           FilterThreshold          = FilterThreshold,
                                                           PS_npermu                = NA,
                                                           PS_iter                  = NA,
                                                           PS_ct.sum                = NA,
                                                           PS_ct.mean               = NA,
                                                           DESeq2_fitType           = NA,
                                                           DESeq2_betaPrior         = NA,
                                                           NBPSeq_test              = NBPSeq_test,
                                                           MaxRedundants            = MaxRedundants,
                                                           UseVoom                  = UseVoom,
                                                           FdrMethod                = FdrMethod,
                                                           RemoveOverlap            = RemoveOverlap))

                                  write.table(Report, 
                                        file=paste(ReportPath, ReportName, ".txt", sep=""), 
                                        sep="\t", quote=FALSE, row.names=FALSE, col.names=TRUE)
                                  Report2[[ReportCounter]] = list(DataListA, DataListB, Set1Name, Set2Name)
                                  save(ReportCounter, Report, Report2, file = paste(ReportPath, ReportName, ".RData", sep=""))
                                }) # END tryCatch
                              }
                            }
                          } else
                          {
                            ReportCounter = ReportCounter + 1
                            print(ReportCounter)
                            if (ReportCounter > SkipPastCounter)
                            {
                            MaxRedundantsFlags = paste("_R", MaxRedundants, sep="")
                            ResultA = NULL
                            result <- tryCatch(
                            {
                              if (!exists("ReRun")) { ReRun = FALSE }
                              SaveReRun = ReRun
                              ReRun <<- TRUE # Needed for novel compare since Counts files change for each comparison.
                              ResultA = 
                              suppressWarnings(
                                       PublishedRnaSeqMethods(DataList = c(DataListA, DataListB),
                                                  Set1 = 1:length(DataListA), 
                                                  Set2 = (length(DataListA) + 1):(length(DataListA) + length(DataListB)),  
                                                  Set1Name = paste(Set1Name, "_", ReportCounter, sep=""), Set2Name = Set2Name,
                                                  Result1 = NA,
                                                  MaxRedundants = MaxRedundants, 
                                                  MaxRedundantsFlags = MaxRedundantsFlags,
                                                  CustomRegionsFile = CustomRegionsFile,
                                                  TheCustomRegion = TheCustomRegion,
                                                  RemoveSexChromosomes = RemoveSexChromosomes,
                                                  RemoveChrM = RemoveChrM,
                                                  RemoveOverlap = RemoveOverlap,
                                                  SelectedIdx = NA,
                                                  Method = Method,
                                                  qValThreshold = qValThreshold,
                                                  UsePval = UsePval,
                                                  FCThreshold = FCThreshold,
                                                  OutputPath = ReportPath2,
                                                  KeepSamplesPaired = KeepSamplesPaired,
                                                  ProgressReport = NULL,
                                                  FilterThreshold = FilterThreshold,
                                                  GLM_design = GLM_design,
                                                  GLM_coef = GLM_coef,
                                                  UseVoom = UseVoom,
                                                  FdrMethod = FdrMethod,
                                                  PrintGeneAnnotationID = PrintGeneAnnotationID,
                                                  DoHeatmap = DoHeatmap)
                                      )
                              ChIPSeqPath   = paste(ReportPath, Method, "/", Set2Name, "_vs_", Set1Name, "_", ReportCounter, "_", Method, "_AllFiltered", TheCustomRegion, "s.txt", sep="")
                              ChIPSeqUpPath = paste(ReportPath, Method, "/", Set2Name, "_vs_", Set1Name, "_", ReportCounter, "_", Method, "_SigUp", TheCustomRegion, "s.txt", sep="")
                              ChIPSeqDnPath = paste(ReportPath, Method, "/", Set2Name, "_vs_", Set1Name, "_", ReportCounter, "_", Method, "_SigDown", TheCustomRegion, "s.txt", sep="")
                              if (length(ResultA$IdxUp) + length(ResultA$IdxDn) < MinSig)
                              {
                              system(paste("rm", ChIPSeqPath, ChIPSeqUpPath, ChIPSeqDnPath, sep = " "))
                              } else
                              {
                                ColsToUse = 11 + 2 * length(c(DataListA, DataListB))
                                for (InputFile in c(ChIPSeqPath, ChIPSeqUpPath, ChIPSeqDnPath))
                                {
                                  X = read.table(InputFile,  sep="\t", quote="\"", comment.char = "", header=TRUE)

                                  write.table(X[, c(1:ColsToUse)], file=InputFile, sep="\t", quote=FALSE, row.names=FALSE, col.names=FALSE)

                                  header = NULL
                                  for (col in c(colnames(X)[1:(ColsToUse - 1)], "CMpeakID"))
                                  {
                                    if (is.null(header))
                                    {
                                      header = col
                                    } else
                                    {
                                      header = paste(header, col, sep="\t")
                                    }
                                    }

                                    for (AnnotationRegionOption in AnnotationRegionOptionList)
                                    {
                                      command = paste(MyBinDir, "Annotate8 -V MinOverlap 0 -V MaxOffset -1",
                                              " -V SeqFile ", InputFile,
                                              " -V SeqStrandCol -1",
                                              " -V SeqChrCol 0",
                                              " -V SeqStartCol 1",
                                              " -V SeqEndCol 2",
                                              " -V AnnFile ", GenomesPath, "Annotation/", GenomeAnnotationFileBase, "_", TheGenome, GenomeSuffix, ".txt",
                                              " -V AnnStrandCol 2",
                                              " -V AnnChrCol 1",
                                              " -V AnnStartCol 3", # 5", Translated ? not coding start.
                                              " -V AnnEndCol 4", # 6", Translated ? not coding end.
                                              " -V AnnNameCol 0",
                                              " -V AnnNameCol 10",
                                              " -V AnnNameCol 11",
                                              " -V AnnNameCol 12",
                                              AnnotationRegionOption[1],
                                              " -V KeepInputOrder 1",
                                              " -V OutputFile ", InputFile, sep="")
                                      system(command)

                                      # Add header.
                                      for (col in c(AnnotationRegionOption[2], "GeneID", "AnnID", "GeneSymbol", "GeneTitle"))
                                      {
                                        if (is.null(header))
                                        {
                                          header = col
                                        } else
                                        {
                                          header = paste(header, col, sep="\t")
                                        }
                                      }
                                    }

                                    if (AnnotateRepeats)
                                    {
                                      command = paste(MyBinDir, "Annotate8 -V MinOverlap 0 -V MaxOffset -1",
                                                      " -V SeqFile ", InputFile,
                                                      " -V SeqStrandCol -1",
                                                      " -V SeqChrCol 0",
                                                      " -V SeqStartCol 1",
                                                      " -V SeqEndCol 2",
                                                      " -V AnnFile ", RepeatsAnnFile,
                                                      " -V AnnStrandCol 4",
                                                      " -V AnnChrCol 0",
                                                      " -V AnnStartCol 2",
                                                      " -V AnnEndCol 3",
                                                      " -V AnnNameCol 5",
                                                      " -V AnnNameCol 6",
                                                      " -V AnnNameCol 7",
                                                      " -V KeepInputOrder 1",
                                                      " -V OutputFile ", InputFile, sep="")
                                      system(command)

                                      # Add header.
                                      for (col in c("RepOffset", "RepName", "RepClass", "RepFamily"))
                                      {
                                        if (is.null(header))
                                        {
                                          header = col
                                        } else
                                        {
                                          header = paste(header, col, sep="\t")
                                        }
                                      }
                                    } 
                                    result = readLines(InputFile, n=-1, ok=TRUE, warn=FALSE, encoding="unknown")
                                    writeLines(c(header, result), InputFile)
                                  }
                                }
                              }, warning = function(war) 
                              {
                                # warning handler picks up where error was generated
                                ReRun <<- SaveReRun
                                print(paste("WARNING:  ",war))
                                ResultA = NULL
                                return (NULL)
                              }, error = function(err) 
                              { 
                                # error handler picks up where error was generated
                                ReRun <<- SaveReRun
                                print(paste("ERROR:  ", err))
                                ResultA = NULL
                                return (NULL)
                              }, finally = 
                              { 
                                ReRun <<- SaveReRun
                                if (is.null(ResultA))
                                {
                                  NumSig = NA
                                  NumSigUp = NA
                                  NumSigDn = NA
                                } else
                                {
                                  NumSigUp = length(ResultA$IdxUp)
                                  NumSigDn = length(ResultA$IdxDn)
                                  NumSig = NumSigUp + NumSigDn
                                }
                                Report = rbind(Report, c(Comparison               = paste(Set2Name, " vs ", Set1Name, sep=""),
                                                         ReportCounter            = ReportCounter,
                                                         MergedPeakCount          = MergedPeakCount,
                                                         qValThreshold            = qValThreshold,
                                                         UsePval                  = UsePval,
                                                         NumSigUp                 = NumSigUp,
                                                         NumSigDn                 = NumSigDn,
                                                         NumSig                   = NumSig,
                                                         TheInputData             = TheInputData,
                                                         Extend                   = Extend, 
                                                         WindowHalfWidth          = WindowHalfWidth, 
                                                         PeakFDRthreshold         = PeakFDRthreshold, 
                                                         RejectionBackgroundRatio = RejectionBackgroundRatio, 
                                                         RepeatMaskRange          = RepeatMaskRange, 
                                                         Method                   = Method, 
                                                         FilterThreshold          = FilterThreshold,
                                                         PS_npermu                = NA,
                                                         PS_iter                  = NA,
                                                         PS_ct.sum                = NA,
                                                         PS_ct.mean               = NA,
                                                         DESeq2_fitType           = NA,
                                                         DESeq2_betaPrior         = NA,
                                                         NBPSeq_test              = NA,
                                                         MaxRedundants            = MaxRedundants,
                                                         UseVoom                  = UseVoom,
                                                         FdrMethod                = FdrMethod,
                                                         RemoveOverlap            = RemoveOverlap))

                                write.table(Report, 
                                            file=paste(ReportPath, ReportName, ".txt", sep=""), 
                                            sep="\t", quote=FALSE, row.names=FALSE, col.names=TRUE)
                                Report2[[ReportCounter]] = list(DataListA, DataListB, Set1Name, Set2Name)
                                save(ReportCounter, Report, Report2, file = paste(ReportPath, ReportName, ".RData", sep=""))
                              }) # END tryCatch
                            }
                          }
                        }
                      }
                    }
                  }
                }
              }
            }
          }
        }
      }
    }
  }
  return(Report)
}

#===============================================================================
