# Supplementary material for: Integrated Metabolomics-DNA Methylation Analysis Reveals Significant Long-Term Tissue-Dependent Directional Alterations in Aminoacyl-tRNA Biosynthesis in the Left Ventricle of the Heart and Hippocampus Following Proton Irradiation
Source: Front Mol Biosci. 2019 Sep 10;6:77. doi: 10.3389/fmolb.2019.00077 (PMC6746933; doi:10.3389/fmolb.2019.00077)
Supplement: Supplementary file 6 [file Data_Sheet_2.ZIP › MetaboAnalyst_Integration_Hippocampus.R]

mSet<-InitDataObjects("conc", "pathinteg", FALSE)
mSet<-SetOrganism(mSet, "mmu")
geneListFile<-"replace_with_your_file_name"
geneList<-readChar(geneListFile, file.info(geneListFile)$size)
mSet<-PerformIntegGeneMapping(mSet, geneList, "mmu", "refseq");
cmpdListFile<-"replace_with_your_file_name"
cmpdList<-readChar(cmpdListFile, file.info(cmpdListFile)$size)
mSet<-PerformIntegCmpdMapping(mSet, cmpdList, "mmu", "hmdb");
mSet<-CreateMappingResultTable(mSet)
mSet<-PrepareIntegData(mSet);
mSet<-PerformIntegPathwayAnalysis(mSet, "dc", "hyper", "integ");
mSet<-PlotPathSummary(mSet, "path_view_0_", "png", 72, width=NA)
mSet<-SaveTransformedData(mSet)
