# Supplementary material for: Integrated Metabolomics-DNA Methylation Analysis Reveals Significant Long-Term Tissue-Dependent Directional Alterations in Aminoacyl-tRNA Biosynthesis in the Left Ventricle of the Heart and Hippocampus Following Proton Irradiation
Source: Front Mol Biosci. 2019 Sep 10;6:77. doi: 10.3389/fmolb.2019.00077 (PMC6746933; doi:10.3389/fmolb.2019.00077)
Supplement: Supplementary file 6 [file Data_Sheet_2.ZIP › MetaboAnalyst_Pathway_Hippocampus.R]

mSet<-InitDataObjects("conc", "pathqea", FALSE)
mSet<-Read.TextData(mSet, "Replacing_with_your_file_path", "rowu", "disc");
mSet<-CrossReferencing(mSet, "hmdb");
mSet<-CreateMappingResultTable(mSet)
mSet<-SanityCheckData(mSet)
mSet<-ReplaceMin(mSet);
mSet<-PreparePrenormData(mSet)
mSet<-Normalization(mSet, "NULL", "NULL", "ParetoNorm", ratio=FALSE, ratioNum=20)
mSet<-PlotNormSummary(mSet, "norm_0_", "png", 72, width=NA)
mSet<-PlotSampleNormSummary(mSet, "snorm_0_", "png", 72, width=NA)
mSet<-SetKEGG.PathLib(mSet, "mmu")
mSet<-SetMetabolomeFilter(mSet, F);
mSet<-CalculateQeaScore(mSet, "rbc", "gt")
mSet<-PlotPathSummary(mSet, "path_view_0_", "png", 72, width=NA)
mSet<-SaveTransformedData(mSet)
