# Supplementary material for: Integrated Metabolomics-DNA Methylation Analysis Reveals Significant Long-Term Tissue-Dependent Directional Alterations in Aminoacyl-tRNA Biosynthesis in the Left Ventricle of the Heart and Hippocampus Following Proton Irradiation
Source: Front Mol Biosci. 2019 Sep 10;6:77. doi: 10.3389/fmolb.2019.00077 (PMC6746933; doi:10.3389/fmolb.2019.00077)
Supplement: Supplementary file 6 [file Data_Sheet_2.ZIP › MetaboAnalyst_Stats_Ventricle.R]

mSet<-InitDataObjects("pktable", "stat", FALSE)
mSet<-Read.TextData(mSet, "Replacing_with_your_file_path", "rowu", "disc");
mSet<-SanityCheckData(mSet)
mSet<-ReplaceMin(mSet);
mSet<-PreparePrenormData(mSet)
mSet<-Normalization(mSet, "NULL", "NULL", "ParetoNorm", ratio=FALSE, ratioNum=20)
mSet<-PlotNormSummary(mSet, "norm_0_", "png", 72, width=NA)
mSet<-PlotSampleNormSummary(mSet, "snorm_0_", "png", 72, width=NA)
mSet<-FC.Anal.unpaired(mSet, 2.0, 0)
mSet<-PlotFC(mSet, "fc_0_", "png", 72, width=NA)
mSet<-FC.Anal.unpaired(mSet, 2.0, 1)
mSet<-PlotFC(mSet, "fc_1_", "png", 72, width=NA)
mSet<-Ttests.Anal(mSet, F, 0.05, FALSE, TRUE)
mSet<-PlotTT(mSet, "tt_0_", "png", 72, width=NA)
mSet<-Ttests.Anal(mSet, F, 0.05, FALSE, TRUE)
mSet<-PlotTT(mSet, "tt_1_", "png", 72, width=NA)
mSet<-Volcano.Anal(mSet, FALSE, 2.0, 0, 0.75,F, 0.1, TRUE, "raw")
mSet<-PlotVolcano(mSet, "volcano_0_",1, "png", 72, width=NA)
mSet<-Volcano.Anal(mSet, FALSE, 2.0, 1, 0.75,F, 0.1, TRUE, "raw")
mSet<-PlotVolcano(mSet, "volcano_1_",1, "png", 72, width=NA)
mSet<-PCA.Anal(mSet)
mSet<-PlotPCAPairSummary(mSet, "pca_pair_0_", "png", 72, width=NA, 5)
mSet<-PlotPCAScree(mSet, "pca_scree_0_", "png", 72, width=NA, 5)
mSet<-PlotPCA2DScore(mSet, "pca_score2d_0_", "png", 72, width=NA, 1,2,0.95,0,0)
mSet<-PlotPCALoading(mSet, "pca_loading_0_", "png", 72, width=NA, 1,2);
mSet<-PlotPCABiplot(mSet, "pca_biplot_0_", "png", 72, width=NA, 1,2)
mSet<-PlotPCA3DScoreImg(mSet, "pca_score3d_0_", "png", 72, width=NA, 1,2,3, 40)
mSet<-PlotPCAPairSummary(mSet, "pca_pair_1_", "png", 72, width=NA, 4)
mSet<-PlotPCAScree(mSet, "pca_scree_1_", "png", 72, width=NA, 4)
mSet<-PLSR.Anal(mSet, reg=TRUE)
mSet<-PlotPLSPairSummary(mSet, "pls_pair_0_", "png", 72, width=NA, 5)
mSet<-PlotPLS2DScore(mSet, "pls_score2d_0_", "png", 72, width=NA, 1,2,0.95,0,0)
mSet<-PlotPLS3DScoreImg(mSet, "pls_score3d_0_", "png", 72, width=NA, 1,2,3, 40)
mSet<-PlotPLSLoading(mSet, "pls_loading_0_", "png", 72, width=NA, 1, 2);
mSet<-PLSDA.CV(mSet, "L",4, "Q2")
mSet<-PlotPLS.Classification(mSet, "pls_cv_0_", "png", 72, width=NA)
mSet<-PlotPLS.Imp(mSet, "pls_imp_0_", "png", 72, width=NA, "vip", "Comp. 1", 15,FALSE)
mSet<-PlotPLSPairSummary(mSet, "pls_pair_1_", "png", 72, width=NA, 4)
mSet<-PlotPLS2DScore(mSet, "pls_score2d_1_", "png", 72, width=NA, 1,2,0.95,0,0)
mSet<-PlotHeatMap(mSet, "heatmap_0_", "png", 72, width=NA, "norm", "row", "euclidean", "ward.D","bwm", "overview", T, T, NA, T, F)
mSet<-PlotHeatMap(mSet, "heatmap_1_", "png", 72, width=NA, "norm", "row", "euclidean", "ward.D","bwm", "detail", F, F, NA, T, F)
mSet<-PlotHeatMap(mSet, "heatmap_2_", "png", 72, width=NA, "norm", "row", "euclidean", "ward.D","bwm", "detail", F, F, NA, T, F)
mSet<-SaveTransformedData(mSet)
